# Supplementary material for: Carbohydrate Structure Database: tools for statistical analysis of bacterial, plant and fungal glycomes
Source: Database (Oxford). 2015 Sep 3;2015:bav073. doi: 10.1093/database/bav073 (PMC4559136; doi:10.1093/database/bav073)
Supplement: Supplementary Data [file supp_bav073_all_supplementary_data.zip]

Archive with 18 entries (17 files):
- all_supplementary_data/
- all_supplementary_data/bacteria_33sp_100-120-2-all.txt
- all_supplementary_data/fragment_distribution.xls
- all_supplementary_data/genera_12p_100_120_2.txt
- all_supplementary_data/bacteria_33sp_100-120-2-all-balme.nex
- all_supplementary_data/bacteria_33sp_100-120-2-all-bionj.nex
- all_supplementary_data/bacteria_33sp_100-120-2-all-complete.nex
- all_supplementary_data/bacteria_33sp_100-120-2-all-nj.nex
- all_supplementary_data/bacteria_33sp_100-120-2-all-olsme.nex
- all_supplementary_data/bacteria_33sp_100-120-2-all-upgma.nex
- all_supplementary_data/bacteria_33sp_100-120-2-all-ward.nex
- all_supplementary_data/genera_12p_100_120_2_balME.nex
- all_supplementary_data/genera_12p_100_120_2_bionj.nex
- all_supplementary_data/genera_12p_100_120_2_ward.nex
- all_supplementary_data/bacteria_33sp_rRNA.nex
- all_supplementary_data/rRNA_33bacterial_species.fasta
- all_supplementary_data/rRNA_33bacterial_species.txt
- all_supplementary_data/GT_tables.rtf
