# Supplementary material for: Carbohydrate Structure Database: tools for statistical analysis of bacterial, plant and fungal glycomes
Source: Database (Oxford). 2015 Sep 3;2015:bav073. doi: 10.1093/database/bav073 (PMC4559136; doi:10.1093/database/bav073)
Supplement: Supplementary Data [file supp_bav073_all_supplementary_data.zip › all_supplementary_data/bacteria_33sp_100-120-2-all.txt]

#Data for clustering of taxons based on similarity of the pools of fragments contained in glycans associated with organisms from these taxons

#Calculation parameters:

Hamming mode: YES
Fragment size: dimer
Fragment abundance filter: instance threshold: 120
Fragment abundance filter: structures threshold: 100
Fragment presence threshold: 2
Rank of compared taxons: species
Taxon selection threshold: minimal number of structures assigned to its organisms: 20
Taxon selection threshold: structures assigned to its organisms / total structures in the database (in promille): 0.1
Explicit species list: Actinobacillus pleuropneumoniae, Bacillus anthracis, Bacillus subtilis, Campylobacter jejuni, Escherichia coli, Haemophilus ducreyi, Haemophilus influenzae, Helicobacter pylori, Klebsiella pneumoniae, Mycobacterium avium, Mycobacterium bovis, Mycobacterium smegmatis, Mycobacterium tuberculosis, Neisseria gonorrhoeae, Neisseria meningitidis, Proteus mirabilis, Proteus penneri, Proteus vulgaris, Pseudomonas aeruginosa, Pseudomonas fluorescens, Pseudomonas syringae, Rhodococcus equi, Salmonella enterica, Shigella boydii, Shigella dysenteriae, Shigella flexneri, Staphylococcus aureus, Streptococcus oralis, Streptococcus pneumoniae, Vibrio cholerae, Yersinia enterocolitica, Yersinia pestis, Yersinia pseudotuberculosis
Dimer pool generation: exclude monovalent residues: NO
Dimer pool generation: combine anomeric forms: NO
Dimer pool generation: exclude underdetermined residues: YES
Dimer pool generation: exclude residue superclasses: NO
Dimer pool generation: exclude non-sugar residues: NO
Dimer pool generation: exclude aglycons in oligomers: NO
Dimer pool generation: differentiate aliases (atypical residues): YES
Filter: use only structures of this type: any
Filter: differentiate dimer positions (inline/terminal/reducing) in structures: NO
Matrix data format: R


#Dissimilarity matrix:

Actinobacillus pleuropneumoniae (BA),Bacillus anthracis (BA),Bacillus subtilis (BA),Campylobacter jejuni (BA),Escherichia coli (BA),Haemophilus ducreyi (BA),Haemophilus influenzae (BA),Helicobacter pylori (BA),Klebsiella pneumoniae (BA),Mycobacterium avium (BA),Mycobacterium bovis (BA),Mycobacterium smegmatis (BA),Mycobacterium tuberculosis (BA),Neisseria gonorrhoeae (BA),Neisseria meningitidis (BA),Proteus mirabilis (BA),Proteus penneri (BA),Proteus vulgaris (BA),Pseudomonas aeruginosa (BA),Pseudomonas fluorescens (BA),Pseudomonas syringae (BA),Rhodococcus equi (BA),Salmonella enterica (BA),Shigella boydii (BA),Shigella dysenteriae (BA),Shigella flexneri (BA),Staphylococcus aureus (BA),Streptococcus oralis (BA),Streptococcus pneumoniae (BA),Vibrio cholerae (BA),Yersinia enterocolitica (BA),Yersinia pestis (BA),Yersinia pseudotuberculosis (BA)
0,69.62963,44.35008,28.53673,19.60561,50.88319,31.1352,28.22823,37.06093,71.58186,66.31393,64.05926,46.67908,42.67622,28.65854,40.0046,46.14012,51.88746,26.30453,70.19116,39.83051,66.46465,43.15076,63.29966,49.28124,29.93631,55.81001,66.95157,30.44345,24.05387,48.20513,35.28529,44.16805
69.62963,0,40.79861,37.84219,21.626,75.83425,45.05447,29.60791,42.12469,49.09782,53.83734,50.7716,34.81481,66.31393,39.58875,49.9052,60.13468,70.01862,25.63561,80.62378,43.72875,60.17375,50.19314,77.74182,43.97661,39.09032,40.95861,69.62963,31.72573,39.62662,79.28126,46.80984,66.31393
44.35008,40.79861,0,30.78139,19.81094,56.88695,32.86092,26.57619,40.77411,42.849,37.38504,39.98999,27.57609,44.98543,30.74813,39.35588,47.35839,49.73545,20.60919,59.20887,38.98184,44.50014,44.20929,58.39904,41.72023,34.09166,24.86772,43.86118,27.46585,29.20706,50.06052,34.61122,46.56759
28.53673,37.84219,30.78139,0,14.25774,25.44604,16.76269,17.37523,27.50443,41.32694,38.68313,39.98999,30.83598,27.76642,13.95383,21.18549,23.20988,27.5579,19.62188,40.12555,25.66203,42.12469,27.13702,44.81115,30.35138,27.27759,34.58425,31.64983,27.08446,20.29563,28.91596,21.82747,25.11233
19.60561,21.626,19.81094,14.25774,0,21.16312,14.59896,14.34133,12.65524,23.71664,22.73132,23.05022,20.5971,18.38502,15.03715,13.56754,13.79608,15.3677,14.03823,18.8755,16.66957,23.3514,6.4981,16.6635,14.67928,11.58777,21.14501,21.9498,12.43386,16.70475,18.48047,19.66773,18.71445
50.88319,75.83425,56.88695,25.44604,21.16312,0,22.89193,19.97571,43.23408,64.2215,59.92714,57.54515,45.75661,36.88987,21.49063,43.79222,56.84051,64.85113,25.75984,92.83951,39.0166,65.68833,50.58563,84.31713,48.57881,40.43011,49.34383,66.14815,33.08195,28.26295,69.07701,33.84774,53.56125
31.1352,45.05447,32.86092,16.76269,14.59896,22.89193,0,18.9899,33.2178,43.77301,43.39797,40.61728,37.84219,26.78063,11.13085,21.25141,28.77257,31.4355,22.87105,38.79088,29.56672,42.38325,28.914,42.68847,33.74123,27.90258,36.14653,35.9445,21.47169,21.84459,33.38407,29.0881,35.85265
28.22823,29.60791,26.57619,17.37523,14.34133,19.97571,18.9899,0,26.14299,30.45028,26.92859,29.89638,21.81169,25.82173,15.4321,25.58078,32.30241,33.71705,16.24015,35.78189,21.39046,31.19246,25.91966,34.05797,28.31095,20.88889,27.51034,30.71895,21.95069,18.3953,30.43918,20.85262,27.28729
37.06093,42.12469,40.77411,27.50443,12.65524,43.23408,33.2178,26.14299,0,45.5176,42.65391,41.63898,34.32447,37.86506,29.01235,29.36189,31.12854,38.0787,22.80204,41.77778,27.04063,46.25745,30.81537,46.3444,37.01828,22.73621,40.82519,50.97884,29.10563,30.87788,37.54539,27.93781,35.93787
71.58186,49.09782,42.849,41.32694,23.71664,64.2215,43.77301,30.45028,45.5176,0,21.09989,17.76266,13.74269,62.55787,42.79562,55.46767,70.57057,78.86229,27.98354,82.55059,38.31295,20.97278,57.31707,79.57672,48.95833,42.45709,36.82336,45.21405,35.72881,43.51852,74.36174,48.91338,61.8207
66.31393,53.83734,37.38504,38.68313,22.73132,59.92714,43.39797,26.92859,42.65391,21.09989,0,20.82938,16.28763,59.20887,42.43056,54.32885,67.89611,74.85185,26.78063,81.03448,38.17414,23.89252,56.18529,67.38351,51.14973,42.09634,36.79615,43.51852,32.58921,40.4217,74.19551,47.24868,58.02469
64.05926,50.7716,39.98999,39.98999,23.05022,57.54515,40.61728,29.89638,41.63898,17.76266,20.82938,0,22.52723,57.22983,39.28945,51.16554,63.82716,73.4785,29.20971,72.657,39.876,20.68207,57.35389,70.76182,46.41975,43.37583,34.24408,40.31189,31.86711,41.88248,71.93144,45.08393,55.7037
46.67908,34.81481,27.57609,30.83598,20.5971,45.75661,37.84219,21.81169,34.32447,13.74269,16.28763,22.52723,0,47,34.5348,46.483,55.65634,59.17142,22.50655,51.50121,28.49611,24.70729,43.51852,51.14041,38.24355,32.00248,25.71549,32.71191,27.65332,31.55093,51.72487,30.6659,40.8442
42.67622,66.31393,44.98543,27.76642,18.38502,36.88987,26.78063,25.82173,37.86506,62.55787,59.20887,57.22983,47,0,15.96095,36.54033,43.84088,48.64952,25.87088,67.22861,40.63986,63.78287,37.96296,61.43791,46.41975,29.09895,50.38986,64.05926,32.80197,32.93293,53.02919,28.84067,44.92234
28.65854,39.58875,30.74813,13.95383,15.03715,21.49063,11.13085,15.4321,29.01235,42.79562,42.43056,39.28945,34.5348,15.96095,0,22.93999,26.72017,31.17745,18.9211,37.22339,27.52799,43.51852,26.00013,39.51375,33.71895,21.93059,36.42165,36.21675,23.93519,20.78496,29.01235,22.39549,31.84282
40.0046,49.9052,39.35588,21.18549,13.56754,43.79222,21.25141,25.58078,29.36189,55.46767,54.32885,51.16554,46.483,36.54033,22.93999,0,12.74684,17.58324,23.46453,44.63438,36.12858,56.07755,25.00512,48.95833,35.92684,29.12793,45.83769,46.49924,27.45648,25.56595,36.12858,33.15697,36.76098
46.14012,60.13468,47.35839,23.20988,13.79608,56.84051,28.77257,32.30241,31.12854,70.57057,67.89611,63.82716,55.65634,43.84088,26.72017,12.74684,0,17.24573,25.26385,49.52735,33.72375,71.17695,27.40741,57.78977,45.86383,30.8383,56.60945,61.99899,32.27042,30.35138,44.0514,39.71272,44.74193
51.88746,70.01862,49.73545,27.5579,15.3677,64.85113,31.4355,33.71705,38.0787,78.86229,74.85185,73.4785,59.17142,48.64952,31.17745,17.58324,17.24573,0,25.91179,59.78302,42.67622,79.4686,30.02676,62.53146,42.77588,32.30241,57.74164,68.4561,32.13675,29.92677,46.07843,43.91058,53.56125
26.30453,25.63561,20.60919,19.62188,14.03823,25.75984,22.87105,16.24015,22.80204,27.98354,26.78063,29.20971,22.50655,25.87088,18.9211,23.46453,25.26385,25.91179,0,15.03367,11.98336,30.23822,21.79169,32.63889,24.07754,14.92063,22.58679,28.18342,22.38748,14.72708,17.17323,17.25734,23.98354
70.19116,80.62378,59.20887,40.12555,18.8755,92.83951,38.79088,35.78189,41.77778,82.55059,81.03448,72.657,51.50121,67.22861,37.22339,44.63438,49.52735,59.78302,15.03367,0,24.64766,90.51852,41.37413,88.46387,53.30498,34.35673,63.29966,100,38.32824,34.15793,49.32099,50.45625,67.38351
39.83051,43.72875,38.98184,25.66203,16.66957,39.0166,29.56672,21.39046,27.04063,38.31295,38.17414,39.876,28.49611,40.63986,27.52799,36.12858,33.72375,42.67622,11.98336,24.64766,0,42.69741,31.2343,52.07344,43.38295,20.08547,41.83755,49.01115,34.30657,29.55104,31.51341,25.06667,38.3553
66.46465,60.17375,44.50014,42.12469,23.3514,65.68833,42.38325,31.19246,46.25745,20.97278,23.89252,20.68207,24.70729,63.78287,43.51852,56.07755,71.17695,79.4686,30.23822,90.51852,42.69741,0,57.84939,80.58985,53.56125,45.61941,39.04465,47.87037,34.64982,44.38542,82.11041,50.53763,63.29966
43.15076,50.19314,44.20929,27.13702,6.4981,50.58563,28.914,25.91966,30.81537,57.31707,56.18529,57.35389,43.51852,37.96296,26.00013,25.00512,27.40741,30.02676,21.79169,41.37413,31.2343,57.84939,0,39.45022,29.27609,20.17307,50.44192,51.4188,24.53218,30.1822,39.675,40.57011,38.24726
63.29966,77.74182,58.39904,44.81115,16.6635,84.31713,42.68847,34.05797,46.3444,79.57672,67.38351,70.76182,51.14041,61.43791,39.51375,48.95833,57.78977,62.53146,32.63889,88.46387,52.07344,80.58985,39.45022,0,43.31797,27.89649,67.47057,75.09078,27.44411,47.18491,81.59722,64.38356,60.66218
49.28124,43.97661,41.72023,30.35138,14.67928,48.57881,33.74123,28.31095,37.01828,48.95833,51.14973,46.41975,38.24355,46.41975,33.71895,35.92684,45.86383,42.77588,24.07754,53.30498,43.38295,53.56125,29.27609,43.31797,0,31.41186,32.23594,38.68313,22.29197,34.81481,53.43669,47.81434,44.51209
29.93631,39.09032,34.09166,27.27759,11.58777,40.43011,27.90258,20.88889,22.73621,42.45709,42.09634,43.37583,32.00248,29.09895,21.93059,29.12793,30.8383,32.30241,14.92063,34.35673,20.08547,45.61941,20.17307,27.89649,31.41186,0,38.06121,40.45383,24.47048,24.48514,28.07646,23.3514,33.26256
55.81001,40.95861,24.86772,34.58425,21.14501,49.34383,36.14653,27.51034,40.82519,36.82336,36.79615,34.24408,25.71549,50.38986,36.42165,45.83769,56.60945,57.74164,22.58679,63.29966,41.83755,39.04465,50.44192,67.47057,32.23594,38.06121,0,37.91713,29.86372,30.71895,57.5678,33.6143,47.83715
66.95157,69.62963,43.86118,31.64983,21.9498,66.14815,35.9445,30.71895,50.97884,45.21405,43.51852,40.31189,32.71191,64.05926,36.21675,46.49924,61.99899,68.4561,28.18342,100,49.01115,47.87037,51.4188,75.09078,38.68313,40.45383,37.91713,0,30.9651,38.36735,76.59259,50.15694,56.90883
30.44345,31.72573,27.46585,27.08446,12.43386,33.08195,21.47169,21.95069,29.10563,35.72881,32.58921,31.86711,27.65332,32.80197,23.93519,27.45648,32.27042,32.13675,22.38748,38.32824,34.30657,34.64982,24.53218,27.44411,22.29197,24.47048,29.86372,30.9651,0,27.28248,37.02028,34.81481,34.34645
24.05387,39.62662,29.20706,20.29563,16.70475,28.26295,21.84459,18.3953,30.87788,43.51852,40.4217,41.88248,31.55093,32.93293,20.78496,25.56595,30.35138,29.92677,14.72708,34.15793,29.55104,44.38542,30.1822,47.18491,34.81481,24.48514,30.71895,38.36735,27.28248,0,26.97827,21.68397,32.91582
48.20513,79.28126,50.06052,28.91596,18.48047,69.07701,33.38407,30.43918,37.54539,74.36174,74.19551,71.93144,51.72487,53.02919,29.01235,36.12858,44.0514,46.07843,17.17323,49.32099,31.51341,82.11041,39.675,81.59722,53.43669,28.07646,57.5678,76.59259,37.02028,26.97827,0,31.43004,40.17094
35.28529,46.80984,34.61122,21.82747,19.66773,33.84774,29.0881,20.85262,27.93781,48.91338,47.24868,45.08393,30.6659,28.84067,22.39549,33.15697,39.71272,43.91058,17.25734,50.45625,25.06667,50.53763,40.57011,64.38356,47.81434,23.3514,33.6143,50.15694,34.81481,21.68397,31.43004,0,28.22823
44.16805,66.31393,46.56759,25.11233,18.71445,53.56125,35.85265,27.28729,35.93787,61.8207,58.02469,55.7037,40.8442,44.92234,31.84282,36.76098,44.74193,53.56125,23.98354,67.38351,38.3553,63.29966,38.24726,60.66218,44.51209,33.26256,47.83715,56.90883,34.34645,32.91582,40.17094,28.22823,0


#Coverage data on used taxa
#(taxa, number of organisms in a taxon, number of structures assigned to these organisms)

Actinobacillus pleuropneumoniae (BA)	31	67
Bacillus anthracis (BA)	10	38
Bacillus subtilis (BA)	30	90
Campylobacter jejuni (BA)	116	238
Escherichia coli (BA)	431	1105
Haemophilus ducreyi (BA)	35	63
Haemophilus influenzae (BA)	97	302
Helicobacter pylori (BA)	79	303
Klebsiella pneumoniae (BA)	135	243
Mycobacterium avium (BA)	20	40
Mycobacterium bovis (BA)	5	59
Mycobacterium smegmatis (BA)	8	58
Mycobacterium tuberculosis (BA)	6	112
Neisseria gonorrhoeae (BA)	25	88
Neisseria meningitidis (BA)	102	261
Proteus mirabilis (BA)	157	255
Proteus penneri (BA)	101	182
Proteus vulgaris (BA)	79	141
Pseudomonas aeruginosa (BA)	226	383
Pseudomonas fluorescens (BA)	36	57
Pseudomonas syringae (BA)	137	169
Rhodococcus equi (BA)	10	43
Salmonella enterica (BA)	240	288
Shigella boydii (BA)	41	65
Shigella dysenteriae (BA)	29	152
Shigella flexneri (BA)	65	247
Staphylococcus aureus (BA)	14	64
Streptococcus oralis (BA)	24	37
Streptococcus pneumoniae (BA)	135	379
Vibrio cholerae (BA)	52	208
Yersinia enterocolitica (BA)	33	63
Yersinia pestis (BA)	23	81
Yersinia pseudotuberculosis (BA)	40	67


#Report
Prepared 118 dimers
Prepared 33 species

Occurence codes and taxons:
11100 00100 10010 00001 00100 01100 00100 00000 00100 00110 00000 00000 01000 00001 00000 00000 00000 00010 00000 00000 00000 00000 00100 000	 : Actinobacillus pleuropneumoniae (BA)
00000 00100 00010 00000 00000 00100 01000 00000 01000 01000 00000 00010 10000 00000 00000 00000 00000 00000 00000 00000 00000 00010 00000 000	 : Bacillus anthracis (BA)
00000 00100 00010 00000 00100 11000 00001 00000 01000 00010 00000 00000 00010 00000 00000 00000 00000 00000 00000 00000 10001 10000 00000 000	 : Bacillus subtilis (BA)
01101 01100 11011 10101 00100 11001 00000 00010 00110 01010 00000 00010 00000 00000 00000 00001 00000 10000 00000 01100 01100 00000 00100 000	 : Campylobacter jejuni (BA)
01001 11110 11111 10111 10111 11111 11111 11101 11111 01010 01010 01111 11110 11111 11100 11011 11110 10110 10000 11110 00101 10000 00100 000	 : Escherichia coli (BA)
11101 10100 11101 10000 00000 00000 00000 00010 00000 00100 00000 00000 00000 00000 00000 00000 00000 10000 00000 00000 00000 00000 00100 000	 : Haemophilus ducreyi (BA)
11111 11110 11101 11111 00100 01000 00000 00010 00001 11110 00010 00000 00010 00001 10000 00000 00000 11000 10000 01100 11001 00000 00100 000	 : Haemophilus influenzae (BA)
01000 10100 11111 10000 00100 01010 11101 00010 00001 11000 00000 00000 00000 00000 01110 00001 00000 10000 00000 01001 00000 00000 00100 000	 : Helicobacter pylori (BA)
01101 00100 10010 00000 10101 00101 00100 01100 10001 01010 00001 00011 11100 10010 00100 10001 01100 10000 01010 10000 00001 00000 00100 000	 : Klebsiella pneumoniae (BA)
00000 00000 00000 00000 10000 00000 00000 00000 00000 00000 00000 00000 10000 00000 00000 00000 00001 00000 00000 00001 00000 00000 00000 000	 : Mycobacterium avium (BA)
00000 00000 00000 00000 11000 00000 00001 00000 00000 00000 00000 00000 00000 00010 00000 00001 00000 00000 00000 00001 00000 00000 00000 000	 : Mycobacterium bovis (BA)
00010 00000 00000 00000 10001 00000 00000 00000 00000 00000 00000 00000 00000 10000 00000 00000 00000 00000 00000 00001 00000 00000 00000 000	 : Mycobacterium smegmatis (BA)
00000 00000 00010 00000 10100 00000 00001 00000 00000 00000 00000 00000 10000 01000 00000 00001 00001 10000 00000 00001 00000 00000 00000 000	 : Mycobacterium tuberculosis (BA)
01101 10111 10110 10101 00000 00000 00100 00100 00000 00010 00000 00000 00000 00000 10000 00000 00000 00000 00000 00000 00000 10000 00100 000	 : Neisseria gonorrhoeae (BA)
11111 10111 11111 11101 00100 01000 00100 00110 01001 01010 00000 00000 00000 00000 00000 00000 00000 10000 00000 01100 01000 10000 00100 000	 : Neisseria meningitidis (BA)
01111 01100 10110 10011 00100 01000 01000 00110 10111 11010 01000 01110 00110 00000 00000 00000 00100 01010 01110 11100 10100 10000 00100 000	 : Proteus mirabilis (BA)
01111 01100 10010 10111 00100 11100 01000 00110 10111 01010 01000 00110 01110 00000 00000 00000 00000 00100 01111 10110 00000 10000 00100 000	 : Proteus penneri (BA)
01101 01100 10010 10111 00110 01100 01010 00110 10111 01010 00000 00100 00010 00000 00000 00000 01000 00110 01111 00000 10100 10000 00000 000	 : Proteus vulgaris (BA)
01000 00100 10010 10000 01110 11000 00001 00110 01001 01011 11111 11100 10000 00000 01000 00000 11000 10000 00000 00000 00000 00000 00100 000	 : Pseudomonas aeruginosa (BA)
01010 00100 10010 00001 10110 10100 00000 00100 00001 01010 11110 10100 10000 00000 00000 00000 00000 00000 10000 00000 00000 00000 00000 000	 : Pseudomonas fluorescens (BA)
01000 00100 10000 10000 10100 10100 00000 00110 00001 01010 11110 00000 11000 00000 00000 00001 10000 10100 00000 00001 00000 00000 00100 000	 : Pseudomonas syringae (BA)
00000 00000 00000 00000 10000 00000 00000 00000 00000 00000 00000 00001 00000 00001 00001 00000 00000 00000 00000 00001 00000 00000 00000 000	 : Rhodococcus equi (BA)
01001 01110 10111 10111 10110 11110 11111 00100 11101 01010 01010 01111 11000 01000 10100 01110 00100 10110 00000 00100 00100 10000 00100 000	 : Salmonella enterica (BA)
01000 10110 00010 00001 10000 01100 01010 00000 10000 00000 00010 00000 01000 01010 01000 10010 00000 00010 00000 00100 00000 10000 00000 000	 : Shigella boydii (BA)
00001 10100 00110 00001 00011 01100 10010 00000 00100 00000 00010 01110 10010 00000 00100 00010 01000 10000 00000 00100 00100 00000 00000 000	 : Shigella dysenteriae (BA)
01000 00110 10010 10001 00100 01110 00100 00101 10001 01010 00010 01000 11000 01010 01000 00010 11100 10100 00000 00000 00000 10000 00100 000	 : Shigella flexneri (BA)
00000 00100 00010 00000 00010 00000 00000 00000 00000 00000 00000 00100 00010 00000 00000 00000 00000 10000 00000 00000 00001 00000 00000 000	 : Staphylococcus aureus (BA)
00000 00000 00000 00011 00000 01000 00000 00000 00000 00000 00000 00000 00000 00000 00000 00000 00000 10000 00000 00100 00100 00000 00000 000	 : Streptococcus oralis (BA)
00011 11100 01111 00011 01101 01100 01101 00000 01000 00000 00000 00100 11011 11011 11001 00010 01000 11011 00000 00100 10010 00000 00000 000	 : Streptococcus pneumoniae (BA)
11100 00100 10011 10001 00110 01000 01001 00001 00101 01111 00000 10100 00000 00000 00000 00000 00000 10000 00000 10000 10000 00000 00100 000	 : Vibrio cholerae (BA)
01100 00100 10000 00001 00110 11000 00000 00100 10001 01010 00000 00100 10000 00000 00000 00000 10000 00010 00000 00000 01000 00000 00100 000	 : Yersinia enterocolitica (BA)
01100 00100 10010 10000 00100 00000 00000 00100 10000 01010 00000 00000 00000 00000 00000 00000 00000 10000 00000 00000 00000 00000 00100 000	 : Yersinia pestis (BA)
01100 01100 10010 00001 10000 11000 10000 00100 10000 00000 00000 00010 00000 00000 00000 00000 00000 10010 00000 00000 00000 00000 00100 000	 : Yersinia pseudotuberculosis (BA)

Used fragments:
aXLDmanHepp(1-2)aXLDmanHepp
aXLDmanHepp(1-3)aXLDmanHepp
bDGlcp(1-4)aXLDmanHepp
bDGlcp(1-4)bDGlcp
bDGalp(1-4)bDGlcp

bDGalp(1-4)bDGlcpN
bDGlcpN(1-3)aDGalp
xXAc?(1-2)bDGlcpN
aDGlcp(1-3)aXLDmanHepp
aDGlcpN(1-2)aXLDmanHepp

aXLDmanHepp(1-5)aXKdop
aXNeup(2-3)bDGalp
bDGlcpN(1-3)bDGalp
xXAc?(1-2)aDGlcpN
xXAc?(1-5)aXNeup

xXEt?N(1-0)xXP?
xXP?(0-3)aXLDmanHepp
aDGalp(1-4)bDGalp
xDRib?-ol(5-0)xXP?
xXAc?(1-2)bDGalpN

aDManp(1-2)aDManp
aDGlcp(1-6)bDGlcp
aDGlcpN(1-0)xXP?
xXAc?(1-2)aDGalpNA
bDGlcp(1-6)aDGlcp

bDGlcp(1-3)aDGalpN
xXAc?(1-2)aDGalpN
aLRhap(1-2)aLRhap
aLFucp(1-2)bDGalp
bDGalp(1-3)bDGalp

aLFucp(1-3)bDGlcpN
bDGalp(1-3)bDGlcpN
aDGalp(1-3)bDGalp
aDGalp(1-6)aDGlcp
aDGlcp(1-6)aDGlcp

aDManp(1-6)bDManp
aDManp(1-3)bDManp
aXKdop(2-4)aXKdop
xXP?(0-6)aXLDmanHepp
aDGlcpN(1-7)aXLDmanHepp

aXLDmanHepp(1-7)aXLDmanHepp
xXAc?(1-2)bDManpN
bDGalp(1-3)bDGalpN
bDGalpN(1-4)bDGalp
aXKdop(2-6)bDGlcpN

bDGalp(1-7)aXDDmanHepp
bDGlcpN(1-6)aDGlcpN
xXP?(0-4)aXKdop
xXP?(0-4)bDGlcpN
xXAc?(1-2)bDManpN3NA

aDGalpN(1-3)aXLDmanHepp
aDGlcp(1-4)aDGalpN
xXP?(0-2)aXLDmanHepp
xXP?(0-4)aXLDmanHepp
aLRhap(1-3)bDGlcp

xXAc?(1-2)bDQuipN
xXAc?(1-2)aLRhap
xXAc?(1-2)aLFucpN
aDGalp(1-3)bDGlcpN
aLRhap(1-3)aDGalp

aLRhap(1-3)aLRhap
bDGlcpN(1-3)aLRhap
bDGlcp(1-3)bDGalp
xXP?(0-6)bDGlcp
bDGlcp(1-2)bDGlcp

bDGlcp(1-3)bDGlcp
aDGlcp(1-2)aDGlcp
aDGlcp(1-2)bDGlcp
bDGlcp(1-3)aDGlcp
bDGlcp(1-4)aDGlcp

bDGalp(1-4)aDGlcp
aDGlcp(1-3)aDGlcp
aDGlcp(1-4)bDGalp
aXDDmanHepp(1-2)aXLDmanHepp
bDGlcp(1-4)bDGalp

bDGlcpA(1-2)aDManp
aDGalp(1-2)aDManp
aDManp(1-4)aLRhap
aDGalp(1-3)aDGlcp
aDManp(1-3)aDManp

aDRhap(1-3)aDRhap
aDGlcp(1-3)aLRhap
aLRhap(1-3)bDGlcpN
aDManp(1-5)aXKdop
xXMe?(1-2)aLFucp

xXP?(0-0)xXP?
xXCho?(1-0)xXP?
bDGlcpN(1-2)aLRhap
aDGalpN(1-3)bDGalpN
aLRhap(1-2)bDGalp

xXAc?(1-6)bDGlcp
aDGalpA(1-3)aXLDmanHepp
aXDDmanHepp(1-2)aDGalpA
bDGalpA(1-7)aXLDmanHepp
aXLDmanHepp(1-2)aXDDmanHepp

aDGlcpN(1-4)aDGalpA
xXP?(0-7)aXLDmanHepp
bDGalpN(1-3)aDGalp
bDGlcpN(1-4)bDGlcpN
aDManp(1-6)aDManp

xXP?(0-6)bDGalp
bDGlcp(1-2)aXLDmanHepp
bDGalp(1-3)aDGalpN
aLRhap(1-4)bDGlcp
bDGlcp(1-6)bDGlcp

xXAc?(1-6)bDGlcpN
xXMe?(1-6)bDGlcpA
bDXylp(1-4)aLRhap
bDManp(1-4)bDGlcpN
bDGalp(1-2)bDGlcpA

bDXylp(1-4)bDXylp
aDGlcp(1-2)bDFruf
aXKdop---lipid A
bDGlcp(1-28)xXOleanolic?
bDGlcpA(1-3)xXOleanolic?

aLRhap(1-2)aLArap
aDXylp(1-6)bDGlcp
aLRhap(1-2)bDGlcp
