# Supplementary material for: Carbohydrate Structure Database: tools for statistical analysis of bacterial, plant and fungal glycomes
Source: Database (Oxford). 2015 Sep 3;2015:bav073. doi: 10.1093/database/bav073 (PMC4559136; doi:10.1093/database/bav073)
Supplement: Supplementary Data [file supp_bav073_all_supplementary_data.zip › all_supplementary_data/fragment_distribution.xls]

## Sheet: row data
Algae
Phylum	Class	Structures		%
Chlorophyta	Chlorophyceae	2	0.0714286	7.1
Chlorophyta	Trebouxiophyceae	7	0.25	25
Chlorophyta	Ulvophyceae	4	0.142857	14.3
Chlorophyta	multiple	11	0.392857	39.3
Phaeophyceae	unspecified	4	0.142857	14.3
Total		28		100
Fungi
Phylum	Class	Structures		%
Ascomycota	unspecified	10	0.0149254	1.5
Ascomycota	(multiple)	15	0.0223881	2.2
Ascomycota	Dothideomycetes	6	0.00895522	0.9
Ascomycota	Eurotiomycetes	80	0.119403	11.9
Ascomycota	Lecanoromycetes	15	0.0223881	2.2
Ascomycota	Leotiomycetes	6	0.00895522	0.9
Ascomycota	Pneumocystidomycetes	1	0.00149254	0.2
Ascomycota	Saccharomycetes	330	0.492537	49.3
Ascomycota	Schizosaccharomycetes	14	0.0208955	2.1
Ascomycota	Sordariomycetes	80	0.119403	11.9
Basidiomycota	Agaricomycetes	29	0.0432836	4.3
Basidiomycota	Agaricostilbomycetes	3	0.00447761	0.4
Basidiomycota	Tremellomycetes	78	0.116418	11.6
Basidiomycota	Ustilaginomycetes	1	0.00149254	0.2
Glomeromycota	Glomeromycetes	2	0.00298507	0.3
Total		670		99.9
Plants
Streptophyta	unspecified	38	0.00887436	0.9
Streptophyta	Acrogymnospermae (Cycadidae)	6	0.00140121	0.1
Streptophyta	Acrogymnospermae (Pinidae)	26	0.00607193	0.6
Streptophyta	Equisetopsida	3	0.000700607	0.1
Streptophyta	Isoetopsida	1	0.000233536	0
Streptophyta	Jungermanniopsida	4	0.000934143	0.1
Streptophyta	Liliopsida	867	0.202475	20.2
Streptophyta	Magnoliophyta ()	363	0.0847735	8.5
Streptophyta	Magnoliophyta (asterids)	1568	0.366184	36.6
Streptophyta	Magnoliophyta (rosids)	1367	0.319243	31.9
Streptophyta	Marchantiopsida	5	0.00116768	0.1
Streptophyta	Polypodiopsida	25	0.00583839	0.6
Streptophyta	Polytrichopsida	9	0.00210182	0.2
Total		4282		99.9

## Sheet: coverage by domains and phyla
Algae
Phylum	Class	Structures		%
Chlorophyta	Chlorophyceae (Chlorophyta)	2	0.0714286	7.1
Chlorophyta	Trebouxiophyceae (Chlorophyta)	7	0.25	25
Chlorophyta	Ulvophyceae (Chlorophyta)	4	0.142857	14.3
Chlorophyta	multiple (Chlorophyta)	11	0.392857	39.3
Phaeophyceae	unspecified (Phaeophyceae)	4	0.142857	14.3
Total		28		100
Fungi
Phylum	Class	Structures		%	Other
Ascomycota	unspecified (Ascomycota)	10	0.0149254	1.5	83
Ascomycota	multiple (Ascomycota)	15	0.0223881	2.2
Ascomycota	Eurotiomycetes (Ascomycota)	80	0.119403	11.9
Ascomycota	Lecanoromycetes (Ascomycota)	15	0.0223881	2.2
Ascomycota	Saccharomycetes (Ascomycota)	330	0.492537	49.3
Ascomycota	Schizosaccharomycetes (Ascomycota)	14	0.0208955	2.1
Ascomycota	Sordariomycetes (Ascomycota)	80	0.119403	11.9
Ascomycota	Other (Ascomycota)	13	0.019403	1.9
Ascomycota	Dothideomycetes	6	0.00895522	0.9
Ascomycota	Leotiomycetes	6	0.00895522	0.9
Ascomycota	Pneumocystidomycetes	1	0.00149254	0.2
Basidiomycota	Agaricomycetes (Basidiomycota)	29	0.0432836	4.3	16.5
Basidiomycota	Tremellomycetes (Basidiomycota)	78	0.116418	11.6
Basidiomycota	Other (Basidiomycota)	4	0.00597015	0.6
Basidiomycota	Agaricostilbomycetes	3	0.00447761	0.4
Basidiomycota	Ustilaginomycetes	1	0.00149254	0.2
Glomeromycota	Glomeromycetes (Glomeromycota)	2	0.00298507	0.3
Total		670		99.8
Plants
Streptophyta	unspecified (Streptophyta)	38	0.00887436	0.9
Streptophyta	Acrogymnospermae (Streptophyta)	32	0.00747314	0.7
Streptophyta	Acrogymnospermae (Cycadidae)	6	0.00140121	0.1
Streptophyta	Acrogymnospermae (Pinidae)	26	0.00607193	0.6
Streptophyta	Liliopsida (Streptophyta)	867	0.202475	20.2
Streptophyta	Magnoliophyta (Streptophyta)	3298	0.770201	77
Streptophyta	Magnoliophyta ()	363	0.0847735	8.5
Streptophyta	Magnoliophyta (asterids)	1568	0.366184	36.6
Streptophyta	Magnoliophyta (rosids)	1367	0.319243	31.9
Streptophyta	Polypodiopsida (Streptophyta)	25	0.00583839	0.6
Streptophyta	Other (Streptophyta)	22	0.00513779	0.5
Streptophyta	Isoetopsida	1	0.000233536	0
Streptophyta	Equisetopsida	3	0.000700607	0.1
Streptophyta	Jungermanniopsida	4	0.000934143	0.1
Streptophyta	Marchantiopsida	5	0.00116768	0.1
Streptophyta	Polytrichopsida	9	0.00210182	0.2
Total		4282		99.9
Domains	Phylum	Structures		%
Algae	algae (Chlorophyta + Phaeophyceae)	22	0.00465411	0.5
Algae	Chlorophyta (algae)	18	0.00380791	0.4
Algae	Phaeophyceae (algae)	4	0.000846203	0.1
Fungi	Ascomycota (fungi)	516	0.10916	10.9
Fungi	Basidiomycota (fungi)	110	0.0232706	2.3
Fungi	Other (fungi)	9	0.00190396	0.2
Fungi	unspecified	7	0.00148085	0.2
Fungi	Glomeromycota	2	0.000423101	0.0004
Plants	Streptophyta (plants)	4070	0.861011	86.1
Total		4727		100

## Sheet: monomer abundance
Residue	Abundance		Abundance among domains	Major 20	Residue	Total	plants	fungi	algae	X	Y-algae	Y-fungi	Y-plants		Monomer abundance			domain: algae, fungi, plants; no boxes checked
bDGlcp	6662	plant	6242		bDGlcp	6662	6242	402	18	1	1	2	3	0
		fungi	402		aDManp	4834	1086	3744	4	2	1	2	3	0
		algae	18		aLRhap	2645	2624	19	2	3	1	2	3	0
aDManp	4834	fungi	3744		bDXylp	1863	1647	213	3	4	1	2	3	0
		plant	1086		bDManp	1488	931	554	3	5	1	2	3	0
		algae	4		bDGalp	1248	1182	56	10	6	1	2	3	0
aLRhap	2645	plant	2624		bDGlcpA	1102	970	132	0	7	1	2	3	0
			.fungi: 19 (0.7%)		bDGlcpA	1102					1	2	3	0
		fungi	19		aLArap	703	703	0	0	8	1	2	3	0
		algae	2		bDGlcpN	608	378	228	2	9	1	2	3	0
bDXylp	1863	plant	1647		aDXylp	571	571	0	0	10	1	2	3	0
		fungi	213		aDGlcp	549	359	190	0	11	1	2	3	0
		algae	3		aLAraf	505	501	3	1	12	1	2	3	0
bDManp	1488	plant	931		aDGalp	460	405	55	0	13	1	2	3	0
		fungi	554		bDFruf	445	432	13	0	14	1	2	3	0
		algae	3		aDGalpA	323	323	0	0	15	1	2	3	0
bDGalp	1248	plant	1182		bDFucp	311	311	0	0	16	1	2	3	0
		fungi	56		DMan	294	243	51	0	17	1	2	3	0
		algae	10		aLFucp	237	233	4	0	18	1	2	3	0
bDGlcpA	1102	plant	970		Rhap	198	198	0	0	19	1	2	3	0
		fungi	132		DGalp	185	183	2	0	20	1	2	3	0
aLArap	703	plant	703
bDGlcpN	608	plant	378	Next 20	Fer	179	179	0	0	1	1	2	3	0.05
		fungi	228		aGalpA	179	179	0	0	2	1	2	3	0.05
		algae	2		DGlc	151	123	28	0	3	1	2	3	0.05
aDXylp	571	plant	571		bDGalf	145	2	143	0	4	1	2	3	0.05
aDGlcp	549	plant	359		bDDigp	134	134	0	0	5	1	2	3	0.05
		fungi	190		P	129	19	108	2	6	1	2	3	0.05
aLAraf	505	plant	501		DManp	126	57	69	0	7	1	2	3	0.05
		fungi	3		pCoum	120	120	0	0	8	1	2	3	0.05
		algae	1		DGlc-ol	111	99	12	0	9	1	2	3	0.05
aDGalp	460	plant	405		DXylp	110	102	8	0	10	1	2	3	0.05
		fungi	55		Caf	98	98	0	0	11	1	2	3	0.05
bDFruf	445	plant	432		LAraf	97	97	0	0	12	1	2	3	0.05
		fungi	13		bDApif	92	92	0	0	13	1	2	3	0.05
		fungi	13								1	2	3	0.05
DGlcN	361	fungi	198								1	2	3	0.05
		plant	162								1	2	3	0.05
		algae	1					25	3	14	1	2	3	0.05
aDGalpA	323	plant	323		aDGlcpA	91	63	25	3	14	1	2	3	0.05
bDFucp	311	plant	311		DGlcp	88	83	4	1	15	1	2	3	0.05
DMan	294	fungi	243											0.05
		plant	51											0.05
aLFucp	237	plant	233											0.05
			.fungi: 4 (1.7%)											0.05
Rhap	198 (0.7%)		.plant: 198 (100%)											0.05
DGalp	185 (0.6%)		.plant: 183 (99%)											0.05
			.fungi: 2 (1.1%)											0.05
Fer	179 (0.6%)		.plant: 179 (100%)											0.05
aGalpA	179 (0.6%)		.plant: 179 (100%)											0.05
DGlc	151 (0.5%)		.plant: 123 (81%)											0.05
			.fungi: 28 (19%)											0.05
bDGalf	145 (0.5%)		.fungi: 143 (99%)											0.05
			.plant: 2 (1.4%)											0.05
bDDigp	134 (0.5%)		.plant: 134 (100%)											0.05
P	129 (0.4%)		.fungi: 108 (84%)											0.05
			.plant: 19 (15%)											0.05
			.algae: 2 (1.6%)											0.05
DManp	126 (0.4%)		.fungi: 69 (55%)											0.05
			.plant: 57 (45%)											0.05
pCoum	120 (0.4%)		.plant: 120 (100%)											0.05
DGlc-ol	111 (0.4%)		.plant: 99 (89%)											0.05
			.fungi: 12 (11%)											0.05
DMan	294	plant	243		LRhap	80	78	0	2	16	1	2	3	0.05
		fungi	51		3HOBut	76	76	0	0	17	1	2	3	0.05
aLFucp	237	plant	233		Araf	73	73	0	0	18	1	2	3	0.05
		fungi	4		Galp	72	72	0	0	19	1	2	3	0.05
Rhap	198	plant	198		Asn	72	54	18	0	20	1	2	3	0.05
DGalp	185	plant	183
		fungi	2
Fer	179	plant	179
aGalpA	179	plant	179
DGlc	151	plant	123
		fungi
		plant
		fungi	28
bDGalf	145	fungi	143
		plant	2
bDDigp	134	plant	134
P	129	fungi	108
		plant	19
		algae	2
DManp	126	fungi	69
		plant
		plant	57
pCoum	120	plant	120
DGlc-ol	111	plant	99
		fungi	12
DXylp	110	plant	102
		fungi	8
Caf	98	plant	98
LAraf	97	plant	97
bDApif	92	plant	92
aDGlcpA	91	plant	63
		fungi	25
		algae	3
DGlcp	88	plant	83
		fungi	4
		algae	1
LRhap	80	plant	78
		algae	2
3HOBut	76	plant	76
Araf	73	plant	73
Galp	72	plant	72
Asn	72	plant	54
		fungi	18
DGalpA	71	plant	71
DXyl	70	plant	64
		fungi	6
3,4,8HOPhet	64	plant	64
DGlcpN	64	plant	58
		fungi	6
DGal	55	plant	36
		fungi	19
bGlcp	54	plant	50
		fungi	4
bD2,6dlyxHexp	49	plant	49
Gal	48	algae	24
		plant	17
		fungi	7
Mal	44	plant	44
bDQuip	42	plant	42
Sin	41	plant	41
aRhap	41	plant	41
3HO3MeGlt	39	plant	39
LRha-ol	38	plant	38
Gro	33	plant	30
		fungi	3
aDGlcpN	32	fungi	24
		plant	7
		algae	1
DMan-ol	32	fungi	32
Arap	32	plant	32
Ara	31	plant	27
		fungi	4
bDGlc	30	plant	26
		fungi	4
Glcp	30	plant	26
		fungi	4
Glc	29	plant	17
		algae	12
DGlcN-ol	26	plant	15
		fungi	11
bD2,6daraHexp	26	plant	26
bLRhap	25	plant	24
		algae	1
aDMan	25	fungi	24
		plant	1
aArap	24	plant	24
S	21	plant	21
DGlcpA	21	plant	20
		fungi	1
LAra	20	plant	20
DGal-ol	20	fungi	18
		plant	2
aLDigp	19	plant	19
Rha	19	plant	11
		algae	8
LArap	19	plant	19
Xylp	18	plant	18
bXylp	18	plant	16
		fungi	2
bLAraf	17	plant	17
Gallic	17	plant	17
bDigp	16	plant	16
aDGalf	15	fungi	15
Ser	15	fungi	11
		plant	4
aDFruf	15	plant	15
LRha	13	plant	12
		algae	1
GalpA	13	plant	13
bDGalpA	13	plant	13
Thr	12	fungi	12
4HOBz	12	fungi	12
DGro	12	plant	9
		fungi	3
bDRibp	12	plant	12
Cin	12	plant	12
bLArap	12	plant	12
bDArap	11	plant	11
Ang	11	plant	11
bGalp	11	plant	11
bGalf	10	fungi	10
DchiroIno	10	plant	10
aiVl	10	plant	10
b2,6daraHexp	10	plant	10
Tig	10	plant	10
myoIno	10	fungi	6
		plant	4
aDFucp	10	plant	10
bDManpA	9	algae	8
		plant	1
bDRhap	9	plant	9
aDGlc	9	plant	7
		fungi	2
LGro	9	plant	9
LFucp	9	plant	6
		fungi	3
bD6dAllp	8	plant	8
bD2,6dxylHexp	8	plant	8
aL2,6daraHexp	8	plant	8
Rha-ol	8	plant	8
LGalp	8	plant	8
Jal	7	plant	7
aLGulpA	7	algae	7
aDAraf	7	plant	7
Fuc	7	algae	6
		plant	1
bDMan	6	fungi	6
aGlcpA	6	plant	6
Pam	6	plant	6
aGlc	6	fungi	6
17HOOle	5	fungi	5
LHyp	5	plant	5
LVal	5	plant	5
bLFucp	5	plant	5
EtN	4	fungi	4
LPro	4	plant	4
aDGal	4	plant	4
Apif	4	plant	4
aDGalA	4	plant	4
4b15HOC6	4	plant	4
bDXyl	4	fungi	3
		plant	1
Suc	4	plant	4
aLApif	4	plant	4
Ara-ol	4	plant	4
Lau	4	plant	4
aDRhap	3	plant	3
bDXylf	3	plant	3
bArap	3	plant	3
Gal-ol	3	plant	3
DFuc	3	plant	3
bRhap	3	plant	3
Man-ol	3	fungi	3
aFucp	3	plant	3
aDArap	3	plant	3
3b12HOC6	3	plant	3
bDGlcN	3	plant	3
aLnn	3	plant	3
aGlcp	3	plant	3
aXylp	3	plant	3
DGalA	3	plant	3
aLGalp	3	plant	3
Dco	3	plant	3
aLAra	3	plant	3
aDigp	3	plant	3
aManp	3	fungi	3
Glu	2	plant	2
bL4dthrHexp4enA	2	plant	2
Hyp	2	plant	2
Api	2	plant	2
aLRha	2	plant	2
2HOPam	2	plant	2
LLys	2	plant	2
Arg	2	plant	2
DAraf	2	plant	2
DDig	2	plant	2
chiroIno	2	plant	2
Cho	2	fungi	2
D2,6daraHex	2	plant	2
bAraf	2	plant	2
bManp	2	fungi	2
DThre-ol	2	fungi	2
DEry-ol	2	fungi	2
Ste	2	plant	2
Val	2	plant	1
		plant	1
iBut	2	plant	2
aDS6Quip	2	plant	2
bLManp	2	plant	2
aRha	2	plant	2
bGalpA	2	plant	2
bGlcpA	2	plant	2
aGalp	2	plant	2
aD2,6daraHexp	2	plant	2
Neup	2	plant	2
iVl	2	plant	2
Pro	1	plant	1
Ole	1	plant	1
bDGlcf	1	plant	1
Kdo	1	plant	1
Met	1	plant	1
aFuc	1	plant	1
Glc-ol	1	plant	1
C16={c7,c10,c13}	1	plant	1
DAra	1	plant	1
aLDglcOctp-3-ulo	1	plant	1
DGalf	1	plant	1
LIle	1	plant	1
LTyr	1	plant	1
LFuc	1	plant	1
DArap	1	plant	1
6HOiHxo	1	plant	1
Gc	1	fungi	1
Tyr	1	fungi	1
Ile	1	fungi	1
LMan	1	plant	1
aLManp	1	plant	1
bD1dGlcp	1	plant	1
DRha	1	plant	1
Asp	1	fungi	1
Gly	1	fungi	1
aDManf	1	fungi	1
2HOC18={t3}	1	fungi	1
2HOC16={t3}	1	fungi	1
bDAraf	1	fungi	1
aDGalpN	1	fungi	1
Crt	1	fungi	1
4HOSphnC18	1	fungi	1
Api-ol	1	plant	1
bAcefA	1	plant	1
bDribHex-3-ulo	1	plant	1
D1,5anhGlc-ol	1	plant	1
Etg	1	plant	1
DManpN	1	plant	1
DFucp	1	plant	1
2HOLig	1	plant	1
2HOBeh	1	plant	1
Xyl	1	plant	1
Oco	1	plant	1
DGlcA	1	plant	1
Kdop	1	plant	1
D3dlyxHepp-ulosaric	1	plant	1
aLLyxp	1	plant	1
DFuc-ol	1	plant	1
Galf	1	algae	1
GalA-ol	1	plant	1
Ala	1	plant	1
Total	29764

## Sheet: dimer abundance
Donor	Linkage	Acceptor	Abundance	plants	fungi	algae								X-label
aDManp	1->2	aDManp	1620	227	1391	2		1	2.3	3.5	5	0.05	0	aDManp(1->2)aDManp
aDManp	1->3	aDManp	967	120	847	0		2	2.3	3.5	5	0.05	0	aDManp(1->3)aDManp
bDGlcp	1->4	bDGlcp	830	810	20	0		3	2.3	3.5	5	0.05	0	bDGlcp(1->4)bDGlcp
aDManp	1->6	aDManp	717	105	612	0		4	2.3	3.5	5	0.05	0	aDManp(1->6)aDManp
aLRhap	1->2	bDGlcp	606	606	0	0		5	2.3	3.5	5	0.05	0	aLRhap(1->2)bDGlcp
aDXylp	1->6	bDGlcp	558	558	0	0		6	2.3	3.5	5	0.05	0	aDXylp(1->6)bDGlcp
aDManp	1->6	bDManp	538	277	260	1		7	2.3	3.5	5	0.05	0	aDManp(1->6)bDManp
aDManp	1->3	bDManp	517	254	262	1		8	2.3	3.5	5	0.05	0	aDManp(1->3)bDManp
bDGlcp	1->3	bDGlcp	508	249	247	12		9	2.3	3.5	5	0.05	0	bDGlcp(1->3)bDGlcp
bDGlcp	1->2	bDGlcp	465	461	4	0		10	2.3	3.5	5	0.05	0	bDGlcp(1->2)bDGlcp
bDXylp	1->4	bDXylp	400	391	9	0		11	2.3	3.5	5	0.05	0	bDXylp(1->4)bDXylp
bDManp	1->4	bDGlcpN	398	239	157	2		12	2.3	3.5	5	0.05	0	bDManp(1->4)bDGlcpN
bDManp	1->4	bDManp	375	368	6	1		13	2.3	3.5	5	0.05	0	bDManp(1->4)bDManp
aLRhap	1->4	bDGlcp	352	352	0	0		14	2.3	3.5	5	0.05	0	aLRhap(1->4)bDGlcp
bDGlcp	1->6	bDGlcp	351	274	72	5		15	2.3	3.5	5	0.05	0	bDGlcp(1->6)bDGlcp
aLRhap	1->2	aLArap	232	232	0	0		16	2.3	3.5	5	0.05	0	aLRhap(1->2)aLArap
bDGlcpN	1->4	DGlcN	220	130	89	1		17	2.3	3.5	5	0.05	0	bDGlcpN(1->4)DGlcN
bDXylp	1->4	aLRhap	202	202	0	0		18	2.3	3.5	5	0.05	0	bDXylp(1->4)aLRhap
aLAraf	1->3	bDXylp	195	192	3	0		19	2.3	3.5	5	0.05	0	aLAraf(1->3)bDXylp
bDGlcp	1->4	bDGalp	189	188	1	0		20	2.3	3.5	5	0.05	0	bDGlcp(1->4)bDGalp
bDGalp	1->2	bDGlcpA	180	180	0	0		1	2.5	3.5	5.2	0.05	0	bDGalp(1->2)bDGlcpA
aDGlcp	1->2	bDFruf	174	172	2	0		2	2.5	3.5	5.2	0.05	0	aDGlcp(1->2)bDFruf
aDManp	1->2	DMan	168	0	168	0		3	2.5	3.5	5.2	0.05	0	aDManp(1->2)DMan
bDGalp	1->2	aDXylp	166	166	0	0		4	2.5	3.5	5.2	0.05	0	bDGalp(1->2)aDXylp
bDManp	1->2	bDManp	161	8	153	0		5	2.5	3.5	5.2	0.05	0	bDManp(1->2)bDManp
aDGalp	1->6	bDManp	161	161	0	0		6	2.5	3.5	5.2	0.05	0	aDGalp(1->6)bDManp
aLRhap	1->2	bDGalp	160	159	1	0		7	2.5	3.5	5.2	0.05	0	aLRhap(1->2)bDGalp
bDGlcpA	1->3	aDGalpA	150	150	0	0		8	2.5	3.5	5.2	0.05	0	bDGlcpA(1->3)aDGalpA
bDXylp	1->2	bDManp	142	142	0	0		9	2.5	3.5	5.2	0.05	0	bDXylp(1->2)bDManp
bDXylp	1->2	aDManp	139	0	139	0		10	2.5	3.5	5.2	0.05	0	bDXylp(1->2)aDManp
bDManp	1->4	DGlcN	139	30	109	0		11	2.5	3.5	5.2	0.05	0	bDManp(1->4)DGlcN
aDGalpA	1->2	aLRhap	137	137	0	0		12	2.5	3.5	5.2	0.05	0	aDGalpA(1->2)aLRhap
bDXylp	1->3	bDGlcp	133	132	1	0		13	2.5	3.5	5.2	0.05	0	bDXylp(1->3)bDGlcp
bDGlcpA	1->2	aDManp	131	19	112	0		14	2.5	3.5	5.2	0.05	0	bDGlcpA(1->2)aDManp
aLRhap	1->4	aDGalpA	130	130	0	0		15	2.5	3.5	5.2	0.05	0	aLRhap(1->4)aDGalpA
aLRhap	1->6	bDGlcp	129	129	0	0		16	2.5	3.5	5.2	0.05	0	aLRhap(1->6)bDGlcp
bDFruf	2->1	bDFruf	124	119	5	0		17	2.5	3.5	5.2	0.05	0	bDFruf(2->1)bDFruf
bDGlcp	1->2	bDGlcpA	122	120	2	0		18	2.5	3.5	5.2	0.05	0	bDGlcp(1->2)bDGlcpA
bDGalp	1->6	bDGalp	120	104	10	6		19	2.5	3.5	5.2	0.05	0	bDGalp(1->6)bDGalp
bDXylp	1->2	bDGlcp	109	109	0	0		20	2.5	3.5	5.2	0.05	0	bDXylp(1->2)bDGlcp

## Sheet: non-sugar moieties
Donor	Linkage	Acceptor	Abundance	plants	fungi	algae				X-label
bDGlcpA	1->3	oleanolic acid	171	171	0	0	1	1	0.05	bDGlcpA(1->3)oleanolic acid
bDGlcp	1->28	oleanolic acid	128	128	0	0	2	1	0.05	bDGlcp(1->28)oleanolic acid
bDGlcp	1->3	diosgenin	114	114	0	0	3	1	0.05	bDGlcp(1->3)diosgenin
aLArap	1->3	hederagenin	69	69	0	0	4	1	0.05	aLArap(1->3)hederagenin
bDGlcp	1->28	hederagenin	68	68	0	0	5	1	0.05	bDGlcp(1->28)hederagenin
bDGlcpA	1->3	soyasapogenol B	67	67	0	0	6	1	0.05	bDGlcpA(1->3)soyasapogenol B
bDGlcp	1->8	3,4,8HOPhet	63	63	0	0	7	1	0.05	bDGlcp(1->8)3,4,8HOPhet
bDGlcp	1->3	20S-Protopanaxadiol	63	63	0	0	8	1	0.05	bDGlcp(1->3)diosgenin
bDGlcp	1->20	20S-Protopanaxadiol	59	59	0	0	9	1	0.05	bDGlcp(1->20)20S-protopanaxadiol
aLArap	1->3	oleanolic acid	55	55	0	0	10	1	0.05	aLArap(1->3)oleanolic acid
bDGlcp	1->3	quercetin	55	55	0	0	11	1	0.05	bDGlcp(1->3)quercetin
bDGlcp	1->3	polygalacic acid	54	54	0	0	12	1	0.05	bDGlcp(1->3)polygalacic acid
bDGlcp	1->3	kaempferol	46	46	0	0	13	1	0.05	bDGlcp(1->3)kaempferol
Caf	9->4	bDGlcp	43	43	0	0	14	1	0.05	Caf(9->4)bDGlcp
bDFucp	1->28	polygalacic acid	41	41	0	0	15	1	0.05	bDFucp(1->28)polygalacic acid
bDGlcpA	1->3	echinocystic acid	40	40	0	0	16	1	0.05	bDGlcpA(1->3)echinocystic acid
aLArap	1->22	soyasapogenol A	38	38	0	0	17	1	0.05	aLArap(1->22)soyasapogenol A
bDGlcp	1->6	20S-Protopanaxatriol	37	37	0	0	18	1	0.05	bDGlcp(1->6)20S-protopanaxatriol
3HOBut	1->3	3HOBut	36	36	0	0	19	1	0.05	3HOBut(1->3)3HOBut
bDGlcp	1->20	20S-Protopanaxatriol	35	35	0	0	20	1	0.05	bDGlcp(1->20)20S-protopanaxatriol
bDGlcp	1->3	solanidine	34	34	0	0	21
bDGlcp	1->26	(25R)-furost-5-en-3β,22α,26-triol	33	33	0	0	22
Fer	9->4	aDGlcp	32	32	0	0	23
bDGlcp	1->3	(25R)-furost-5-en-3β,22α,26-triol	32	32	0	0	24
bDGalp	1->3	tigogenin	31	31	0	0	25
bDGlcp	1->16	polygalacic acid	28	28	0	0	26
bDGalp	1->3	quercetin	27	27	0	0	27
3HOBut	1->4	bDFucp	26	26	0	0	28
aLRhap	1->3	quercetin	25	25	0	0	29
pCoum	9->6	bDGlcp	24	24	0	0	30
bDXylp	1->28	echinocystic acid	24	24	0	0	31
bDGlcp	1->3	pennogenin	23	23	0	0	32
bDGlcp	1->26	(25R)-furost-5-en-3β,22,26-triol	23	23	0	0	33
bDFucp	1->28	presenegenin	22	22	0	0	34
Caf	9->6	bDGlcp	21	21	0	0	35
bDGlcp	1->3	(25R)-furost-5-en-3β,22,26-triol	21	21	0	0	36
bDGlcp	1->3	6'E,10'E,14'Z-(3'S)-17-hydroxygeranillinalool	20	20	0	0	37
aLRhap	1->17	6'E,10'E,14'Z-(3'S)-17-hydroxygeranillinalool	20	20	0	0	38
bDGlcp	1->3	Methyl-(1-22)-<(25R)-furost-5-en-3β,22α,26-triol	20	20	0	0	39
bDGlcp	1->26	Methyl-(1-22)-<(25R)-furost-5-en-3β,22α,26-triol	20	20	0	0	40
bDGlcpN	1->4	Asn	58	41	17	0
Medicinal plants
Calendula officinalis
bDGlcpA	1->3	oleanolic acid	21
bDGalp	1->3	bDGlcpA	12
bDGlcp	1->28	oleanolic acid	9
Gal	1->3	bDGlcpA	5
bDGlcp	1->2	bDGlcpA	4
bDGlcp	1->4	bDGlcpA	4
Glc	1->4	bDGlcpA	3
Capsicum annuum
bDGlcp	1->2	bDGlcp	61
aLRhap	1->6	bDGlcp	33
bDGlcp	1->3	aLRhap	28
aLRhap	1->17	6'E,10'E,14'Z-(3'S)-17-hydroxygeranillinalool	28
bDGlcp	1->3	6E,10E,14E-(3S)-13-hydroxygeranillinalool-16-oic acid	22
bDGlcp	1->3	6'E,10'E,14'Z-(3'S)-17-hydroxygeranillinalool	20
bDGlcp	1->3	3,7,11,15-tetramethyl-hexadeca-1,6E,10E,14E-tetraen-3,16-diol (17-hydroxy-6E,10E,14Z-(3S)-geranyllinalool)	10
bDGlcp	1->4	bDGalp	9
6E,10E,14E-(3S)-13-hydroxygeranillinalool-16-oic acid	16->2	aLRhap	8
6E,10E,14E-(3S)-13-hydroxygeranillinalool-16-oic acid	16->3	aLRhap	8
bDGlcp	1->3	3-hydroxy-3,7,11,15-tetramethyl-hexadeca-1,6E,10E,14E-tetraen-16-oic acid	8
bDGlcp	1->16	3,7,11,15-tetramethyl-hexadeca-1,6E,10E,14E-tetraen-3,16-diol (17-hydroxy-6E,10E,14Z-(3S)-geranyllinalool)	5
bDXylp	1->3	bDGlcp	5
bDGalp	1->3	bDGlcp	3
bDGlcp	1->3	bDGlcp	3
Digitalis lanata
bDDigp	1->4	bDDigp	16
bDGlcp	1->4	bDDigp	4
bDGlcp	1->4	bDGalp	4
bDGalp	1->2	bDGlcp	4
bDXylp	1->3	bDGlcp	4
bDGlcp	1->3	bDGalp	3
bDFucp	1->3	digitoxigenin	2
Trigonella foenum-graecum
aLRhap	1->2	bDGlcp	18
aLRhap	1->4	bDGlcp	7
bDXylp	1->6	bDGlcp	4
bDGlcp	1->26	(25S)-furost-5-en-3β,22,26-triol	3
bDGlcp	1->3	bDGlcp	3
bDXylp	1->4	bDGlcp	3
bDGlcp	1->3	(25S)-furost-5-en-3β,22,26-triol	3
bDGlcp	1->3	(25R)-5α-furostane-3β,22ξ,26-triol	2
bDGlcp	1->3	(25S)-5α-furostane-3β,22ξ,26-triol	2
bDGlcp	1->26	(25S)-5α-furostane-3β,22ξ,26-triol	2
bDGlcp	1->26	(25R)-furost-5-en-3β,22,26-triol	2
bDGlcp	1->26	(25R)-5α-furostane-3β,22ξ,26-triol	2
bDGlcp	1->6	bDGlcp	2
aLRhap	1->6	aDGlcp	2
aDGlcp	1->3	diosgenin	2
aDGlcp	1->2	aLRhap	2
bDGlcp	1->3	(25R)-furost-5-en-3β,22,26-triol	2
Allium sativum
bDGlcp	1->2	bDGlcp	14
bDGlcp	1->4	bDGalp	14
bDGlcp	1->3	bDGlcp	13
aDXylp	1->6	bDGlcp	12
bDGlcp	1->4	bDGlcp	8
bDXylp	1->3	bDGlcp	7
bDGlcp	1->4	bDGlc	4
bDGalp	1->2	aDXylp	4
bDGalp	1->3	(25R)-5α-spirostan-3β,6β-diol	3
aLFucp	1->2	bDGalp	2
bDGlcp	1->26	(25R)-5α-furostan-3β,22,26-triol	2
bDGalp	1->3	(25R)-5α-furostan-3β,22,26-triol	2
bDGlcp	1->26	(25R)-5α-furostan-3β,6β,22,26-tetrol	2
bDGalp	1->3	(25R)-5α-furostan-3β,6β,22,26-tetrol	2
bDGalp	1->3	tigogenin	2
Panax ginseng
bDGlcp	1->2	bDGlcp	15
bDGlcp	1->3	20S-protopanaxadiol	13
bDGlcp	1->20	20S-protopanaxadiol	12
aLArap	1->6	bDGlcp	5
bDGlcp	1->20	20S-protopanaxatriol	5
bDGlcp	1->6	20S-protopanaxatriol	4
aLRhap	1->2	bDGlcp	4
bDXylp	1->4	aLArap	3
Rhap	1->4	GalpA	2
GalpA	1->2	Rhap	2
bDGlcpA	1->3	oleanolic acid	2
bDGlcpA	1->28	oleanolic acid	2
aLAraf	1->6	bDGlcp	2
bDXylp	1->6	bDGlcp	2
bDGlcp	1->6	bDGlcp	2
Panax quinquefolius
bDGlcp	1->2	bDGlcp	6
bDGlcp	1->3	20S-protopanaxadiol	5
bDGlcp	1->20	20S-protopanaxadiol	4
bDGlcp	1->6	20S-protopanaxatriol	3
bDGlcp	1->20	20S-protopanaxatriol	2
Echinacea purpurea
aLAraf	1->5	aLAraf	9
Galp	1->6	Galp	8
bDGlcp	1->4	bDGlcp	8
aDXylp	1->6	bDGlcp	6
Araf	1->3	Galp	5
bDGalp	1->2	aDXylp	2
aLAraf	1->3	aLAraf	2
LRhap	1->4	DGalpA	2
DGalpA	1->2	LRhap	2
DGalpA	1->4	DGalpA	2
Curcuma longa
bDGalp	1->6	bDGalp	13
bDGalp	1->3	bDGalp	10
aLAraf	1->3	bDGalp	4
aLAraf	1->6	bDGalp	2
aLAraf	1->3	aLAraf	2
bDXylp	1->4	bDXylp	2

## Sheet: coverage_csdb total
Domain	Structures	Organisms			Phylum	Bacteria	Archaea	Algae	Fungi	Plants	Protista
Bacteria	10595	5751			unclassified	1	1		7		225
Fungi	624	327			Chlorophyta			18
Plants	4024	926			Phaeophyceae			4
Protista	230	37			Ascomycota				515
Algae	24	17			Basidiomycota				110
Archaea	73	65			Glomeromycota				2
PAA	327	119			Streptophyta					4020
					Crenarchaeota		1
					Euryarchaeota		72
					Actinobacteria	841
					Bacteroidetes	99
Actinobacteria	841	Bacteria			Chlamydiae	79
Firmicutes	1368				Chloroflexi	2
Proteobacteria	8093				Cyanobacteria	38
other	282				Deinococcus-Thermus	9
Ascomycota	515	Fungi			Fibrobacteres	11
Basidiomycota	110				Firmicutes	1368
other	9				Flavobacteria	1
Streptophyta	4020	Plants			Fusobacteria	4
other	317				Proteobacteria	8109
Archaea	73				Spirochaetes	11
Algae	22				Tenericutes	22
Protista	222				Thermotogae	5
Bacteria	10603
Actinobacteria	841
Firmicutes	1368
Proteobacteria	8109
other	284
Fungi	634
Ascomycota	515
Basidiomycota	110
other	9
Plants	4020
other	317
Archaea	73
Algae	22
Protista	222

## Sheet: coverage_total_final
Actinobacteria	841	Bacteria		Domain	Structures	Organisms
Firmicutes	1368			Bacteria	10595	5751
Proteobacteria	8093			Fungi	624	327
other	282			Plants	4024	926
Ascomycota	515	Fungi		Protista	230	37
Basidiomycota	110			Algae	24	17
other	9			Archaea	73	65
Streptophyta	4020	Plants		PAA	327	119
other	317
Archaea	73
Algae	22
Protista	222
	Phylum	Structures	Organisms		Phylum	Class	Structures	Organisms
Bacteria	Proteobacteria	8093	4677		Proteobacteria	Gammaproteobacteria	6320	3752
	Firmicutes	1370	580			Betaproteobacteria	762	383
	Actinobacteria	841	395			Alphaproteobacteria	730	323
	Bacteroidetes	99	41			Epsilonproteobacteria	574	215
	Chlamydiae	79	17			Deltaproteobacteria	6	3
	Cyanobacteria	40	10
	Tenericutes	24	6
	Spirochaetes	11	10
	Fibrobacteres	11	1
	Deinococcus-Thermus	9	4
	Thermotogae	5	2
	Fusobacteria	4	2
	Chloroflexi	2	3
	Flavobacteria	1	2
	unknown	1	1
Archaea	Euryarchaeota	72	64
	Crenarchaeota	1	1
Protista	unknown	229	36
Fungi	Ascomycota	516	228
	Basidiomycota	111	79
	Glomeromycota	2	1
	unknown	7	19
Algae	Chlorophyta	18	11
	Phaeophyceae	6	6
Plants	Streptophyta	4020	923		Streptophyta	Magnoliophyta	3268	714
						Liliopsida	851	177
						other	117	32
GRAPHIC DATA_structures
	Taxon	Structures	Organisms
Bacteria	Gammaproteobacteria	6320	3752
	Betaproteobacteria	762	383
	Alphaproteobacteria	730	323
	Epsilonproteobacteria	574	215
	Deltaproteobacteria	6	3
	Firmicutes	1370	580
	Actinobacteria	841	395
	other bacteria	286	99
Fungi	Ascomycota	516	228
	Basidiomycota	111	79
	other fungi	9	20
Plants	Asterids	1555	339
	Rosids	1351	302
	Liliopsida	851	177
	other plants	479	105
	Archaea, algae, protista	326	118
GRAPHIC DATA_organisms
Taxon	Organisms	Structures
Bacteria	5750	10889
Fungi	327	636
Plants	923	4236
Archaea, algae, protista	118	326

## Sheet: monomers
								10491	222	73	622	4044				all structures
produced by combine-abundance TSV script								Normalized data
Monomer	Abundance	bacteria	protista	archaea	fungi	plant	algae	bacteria	protista	archaea	fungi	plants+algae	Freq total
aDManp	7603	2686	769	44	3192	908	4	0.256029	3.46396	0.60274	5.13183	0.225519	9.68008		1	2	3	4	5	6	0	0.001	3	4	5	6	0	0.01
bDGlcp	12142	6130	58	29	366	5541	18	0.58431	0.261261	0.39726	0.588424	1.37463	3.20589		2	2	3	4	5	6	0	0.001	3	4	5	6	0	0.01
bDGalp	6006	4567	246	19	55	1109	10	0.435326	1.10811	0.260274	0.0884244	0.276706	2.16884		3	2	3	4	5	6	0	0.001	3	4	5	6	0	0.01
P	7402	7056	227	12	94	11	2	0.672576	1.02252	0.164384	0.151125	0.00321464	2.01382		4	2	3	4	5	6	0	0.001	3	4	5	6	0	0.01
aDGlcp	5742	5137	34	47	179	345	0	0.489658	0.153153	0.643836	0.287781	0.0853116	1.65974		5	2	3	4	5	6	0	0.001	3	4	5	6	0	0.01
bDManp	2017	694	71	2	526	721	3	0.0661519	0.31982	0.0273973	0.845659	0.179031	1.43806		6	2	3	4	5	6	0	0.001	3	4	5	6	0	0.01
bDGlcpN	5681	5048	71	11	219	330	2	0.481174	0.31982	0.150685	0.35209	0.0820969	1.38587		7	2	3	4	5	6	0	0.001	3	4	5	6	0	0.01
aLRhap	7462	5169	0	1	19	2271	2	0.492708	0	0.0136986	0.0305466	0.562067	1.09902		8	2	3	4	5	6	0	0.001	3	4	5	6	0	0.01
aDGalp	3978	3494	105	3	55	321	0	0.333047	0.472973	0.0410959	0.0884244	0.0793769	1.01492		9	2	3	4	5	6	0	0.001	3	4	5	6	0	0.01
Gro	834	742	8	55	3	26	0	0.0707273	0.036036	0.753425	0.00482315	0.00642928	0.87144		10	2	3	4	5	6	0	0.001	3	4	5	6	0	0.01
aDGlcpN	3189	3049	104	4	24	7	1	0.29063	0.468468	0.0547945	0.0385852	0.00197824	0.854457		11	2	3	4	5	6	0	0.001	3	4	5	6	0	0.01
bDGalf	825	620	58	4	141	2	0	0.0590983	0.261261	0.0547945	0.226688	0.00049456	0.602337		12	2	3	4	5	6	0	0.001	3	4	5	6	0	0.01
aLDmanHepp	6046	6046	0	0	0	0	0	0.576303	0	0	0	0	0.576303		13	2	3	4	5	6	0	0.001	3	4	5	6	0	0.01
S	178	119	1	39	0	19	0	0.0113431	0.0045045	0.534247	0	0.00469832	0.554792		14	2	3	4	5	6	0	0.001	3	4	5	6	0	0.01
bDXylp	1739	120	0	0	105	1511	3	0.0114384	0	0	0.16881	0.374382	0.55463		15	2	3	4	5	6	0	0.001	3	4	5	6	0	0.01
DGlcN	541	196	41	1	182	120	1	0.0186827	0.184685	0.0136986	0.292605	0.0299209	0.539591		16	2	3	4	5	6	0	0.001	3	4	5	6	0	0.01
DMan	324	43	35	0	208	38	0	0.00409875	0.157658	0	0.334405	0.00939664	0.505558		17	2	3	4	5	6	0	0.001	3	4	5	6	0	0.01
bDGlcpA	2043	1071	0	3	66	903	0	0.102088	0	0.0410959	0.106109	0.223294	0.472586		18	2	3	4	5	6	0	0.001	3	4	5	6	0	0.01
aKdop	3234	3234	0	0	0	0	0	0.308264	0	0	0	0	0.308264		19	2	3	4	5	6	0	0.001	3	4	5	6	0	0.01
EtN	1563	1547	11	1	4	0	0	0.14746	0.0495495	0.0136986	0.00643087	0	0.217139		20	2	3	4	5	6	0	0.001	3	4	5	6	0	0.01
bDGlcpN3NA	129	115	0	14	0	0	0	0.0109618	0	0.191781	0	0	0.202743		21	2	3	4	5	6	0	0.001	3	4	5	6	0	0.01
DManp	211	79	14	0	69	49	0	0.00753026	0.0630631	0	0.110932	0.0121167	0.193643		22	2	3	4	5	6	0	0.001	3	4	5	6	0	0.01
bDGalpN	1332	1324	5	3	0	0	0	0.126203	0.0225225	0.0410959	0	0	0.189822		23	2	3	4	5	6	0	0.001	3	4	5	6	0	0.01
aDGalpA	1272	976	0	0	0	296	0	0.0930321	0	0	0	0.0731949	0.166227		24	2	3	4	5	6	0	0.001	3	4	5	6	0	0.01
aLArap	628	8	0	0	0	620	0	0.000762558	0	0	0	0.153314	0.154076		25	2	3	4	5	6	0	0.001	3	4	5	6	0	0.01
aDGalpN	1599	1598	0	0	1	0	0	0.152321	0	0	0.00160772	0	0.153929		26	2	3	4	5	6	0	0.001	3	4	5	6	0	0.01
aLFucp	1119	912	0	0	4	203	0	0.0869317	0	0	0.00643087	0.0501978	0.14356		27	2	3	4	5	6	0	0.001	3	4	5	6	0	0.01
aLAraf	501	16	4	0	3	477	1	0.00152512	0.018018	0	0.00482315	0.1182	0.142566		28	2	3	4	5	6	0	0.001	3	4	5	6	0	0.01
aDXylp	565	5	0	0	0	560	0	0.000476599	0	0	0	0.138477	0.138953		29	2	3	4	5	6	0	0.001	3	4	5	6	0	0.01
bDFruf	490	95	0	0	13	382	0	0.00905538	0	0	0.0209003	0.0944609	0.124417		30	2	3	4	5	6	0	0.001	3	4	5	6	0	0.01
DGlcp	262	172	7	2	4	76	1	0.016395	0.0315315	0.0273973	0.00643087	0.0190406	0.100795
aDRhap	1041	1039	0	0	0	2	0	0.0990373	0	0	0	0.00049456	0.0995318
aDGlcpA	544	458	0	0	25	58	3	0.0436565	0	0	0.0401929	0.0150841	0.0989335
aDDmanHepp	1004	1004	0	0	0	0	0	0.0957011	0	0	0	0	0.0957011
DGlc	335	186	1	0	27	121	0	0.0177295	0.0045045	0	0.0434084	0.0299209	0.0955632
LIP	726	666	0	0	10	50	0	0.063483	0	0	0.0160772	0.012364	0.0919242
DGlcpN	176	103	11	0	6	56	0	0.00981794	0.0495495	0	0.0096463	0.0138477	0.0828615
aNeup	725	722	3	0	0	0	0	0.0688209	0.0135135	0	0	0	0.0823344		26	2	3	4	5	6	0	0.001	3	4	5	6	0	0.01
Kdo	815	814	0	0	0	1	0	0.0775903	0	0	0	0.00024728	0.0778376		24	2	3	4	5	6	0	0.001	3	4	5	6	0	0.01
bDManpN3NA	370	367	0	3	0	0	0	0.0349824	0	0.0410959	0	0	0.0760783
Oleanolic	286	0	0	0	2	284	0	0	0	0	0.00321543	0.0702275	0.0734429
DGalp	302	114	3	0	2	183	0	0.0108665	0.0135135	0	0.00321543	0.0452522	0.0728476
DGal	146	94	2	1	19	30	0	0.00896006	0.00900901	0.0136986	0.0305466	0.0074184	0.0696327
bDFucp	246	4	0	0	0	242	0	0.000381279	0	0	0	0.0598417	0.060223
nucU	145	142	0	3	0	0	0	0.0135354	0	0.0410959	0	0	0.0546313
aDRhap4N	552	552	0	0	0	0	0	0.0526165	0	0	0	0	0.0526165		29	2	3	4	5	6	0	0.001	3	4	5	6	0	0.01
DGlc-ol	160	53	0	0	12	95	0	0.00505195	0	0	0.0192926	0.0234916	0.0478361
bLRhap	455	435	0	0	0	19	1	0.0414641	0	0	0	0.0049456	0.0464097
3HOMyr	465	465	0	0	0	0	0	0.0443237	0	0	0	0	0.0443237
Fer	172	0	0	0	0	172	0	0	0	0	0	0.0425321	0.0425321
bDGalpA	409	397	0	0	0	12	0	0.037842	0	0	0	0.00296736	0.0408093
DXylp	110	4	0	0	8	98	0	0.000381279	0	0	0.0128617	0.0242334	0.0374764
aLFucpN	392	392	0	0	0	0	0	0.0373654	0	0	0	0	0.0373654
aDAraf	374	368	0	0	0	6	0	0.0350777	0	0	0	0.00148368	0.0365614
aDGalpNA	383	383	0	0	0	0	0	0.0365075	0	0	0	0	0.0365075
Ala	347	346	0	0	0	1	0	0.0329807	0	0	0	0.00024728	0.0332279
bLArap4N	333	333	0	0	0	0	0	0.0317415	0	0	0	0	0.0317415
Rhap	136	17	0	0	0	119	0	0.00162044	0	0	0	0.0294263	0.0310467
bDDigp	125	0	0	0	0	125	0	0	0	0	0	0.03091	0.03091
DGlcN-ol	120	96	0	0	11	13	0	0.0091507	0	0	0.0176849	0.00321464	0.0300502
Cho	271	269	0	0	2	0	0	0.025641	0	0	0.00321543	0	0.0288565
quercetin	115	0	0	0	0	115	0	0	0	0	0	0.0284372	0.0284372
LAla	298	298	0	0	0	0	0	0.0284053	0	0	0	0	0.0284053
DGro	230	218	0	0	3	9	0	0.0207797	0	0	0.00482315	0.00222552	0.0278284
diosgenin	112	0	0	0	0	112	0	0	0	0	0	0.0276954	0.0276954
pCoum	111	0	0	0	0	111	0	0	0	0	0	0.0274481	0.0274481
DRib-ol	279	279	0	0	0	0	0	0.0265942	0	0	0	0	0.0265942
bDQuipN	264	264	0	0	0	0	0	0.0251644	0	0	0	0	0.0251644
aKdo	262	262	0	0	0	0	0	0.0249738	0	0	0	0	0.0249738
bDRibf	249	249	0	0	0	0	0	0.0237346	0	0	0	0	0.0237346
Kdop	235	234	0	0	0	1	0	0.0223048	0	0	0	0.00024728	0.0225521
Pyr	232	232	0	0	0	0	0	0.0221142	0	0	0	0	0.0221142
bDManpN	229	229	0	0	0	0	0	0.0218282	0	0	0	0	0.0218282
aAbep	219	219	0	0	0	0	0	0.020875	0	0	0	0	0.020875
3HOBut	152	114	0	0	0	38	0	0.0108665	0	0	0	0.00939664	0.0202631
aL6dTalp	200	200	0	0	0	0	0	0.019064	0	0	0	0	0.019064
Myr	146	145	1	0	0	0	0	0.0138214	0.0045045	0	0	0	0.0183259
aDFucp3N	189	189	0	0	0	0	0	0.0180154	0	0	0	0	0.0180154
R3HOMyr	184	184	0	0	0	0	0	0.0175388	0	0	0	0	0.0175388
Glu	178	176	0	0	0	2	0	0.0167763	0	0	0	0.00049456	0.0172708
S2,4HOBut	177	177	0	0	0	0	0	0.0168716	0	0	0	0	0.0168716
PmN2	172	172	0	0	0	0	0	0.016395	0	0	0	0	0.016395
bDQuip4N	170	170	0	0	0	0	0	0.0162044	0	0	0	0	0.0162044
aDFucpN	170	170	0	0	0	0	0	0.0162044	0	0	0	0	0.0162044
Lau	163	159	0	0	0	4	0	0.0151558	0	0	0	0.00098912	0.016145
DAla	163	163	0	0	0	0	0	0.0155371	0	0	0	0	0.0155371
aKop	153	153	0	0	0	0	0	0.0145839	0	0	0	0	0.0145839
SPyr	151	151	0	0	0	0	0	0.0143933	0	0	0	0	0.0143933
bDQuip3N	150	150	0	0	0	0	0	0.014298	0	0	0	0	0.014298
bDFucpN	147	147	0	0	0	0	0	0.014012	0	0	0	0	0.014012
aDQuipN	144	144	0	0	0	0	0	0.0137261	0	0	0	0	0.0137261
aDFucp	124	114	0	0	0	10	0	0.0108665	0	0	0	0.0024728	0.0133393
bDRhap	125	116	0	0	0	9	0	0.0110571	0	0	0	0.00222552	0.0132826
aColp	136	136	0	0	0	0	0	0.0129635	0	0	0	0	0.0129635
LGro	116	107	0	0	0	9	0	0.0101992	0	0	0	0.00222552	0.0124247
R3HOBut	125	125	0	0	0	0	0	0.011915	0	0	0	0	0.011915
aLDmanHep	122	122	0	0	0	0	0	0.011629	0	0	0	0	0.011629
bDQuipN4N	116	116	0	0	0	0	0	0.0110571	0	0	0	0	0.0110571
Murp	110	110	0	0	0	0	0	0.0104852	0	0	0	0	0.0104852

## Sheet: dimers
Used filters: include undefined, exclude monovalent, include aglycons, include and explain aliases								10491	222	73	622	4044		<-all structures
produced by combine-abundance TSV script								Normalized data
Dimer	Abundance	bacteria	protista	archaea	fungi	plant	algae	bacteria	protista	archaea	fungi	plants+algae	Freq total
aDManp(1-2)aDManp	2207	534	222	3	1252	194	2	0.0509008	1	0.0410959	2.01286	0.0484669	3.15333		1	2	3	4	5	6	0	0.001	3	4	5	6	0	0.001
aDManp(1-3)aDManp	1062	222	144	2	591	103	0	0.021161	0.648649	0.0273973	0.950161	0.0254698	1.67284		2	2	3	4	5	6	0	0.001	3	4	5	6	0	0.001
aDManp(1-6)aDManp	972	285	57	4	538	88	0	0.0271661	0.256757	0.0547945	0.864952	0.0217606	1.22543		3	2	3	4	5	6	0	0.001	3	4	5	6	0	0.001
aDManp(1-3)bDManp	557	28	71	0	245	212	1	0.00266895	0.31982	0	0.393891	0.0526706	0.76905		4	2	3	4	5	6	0	0.001	3	4	5	6	0	0.001
aDManp(1-6)bDManp	556	10	71	0	243	231	1	0.000953198	0.31982	0	0.390675	0.0573689	0.768817		5	2	3	4	5	6	0	0.001	3	4	5	6	0	0.001
bDManp(1-4)bDGlcpN	438	14	64	0	150	208	2	0.00133448	0.288288	0	0.241158	0.0519288	0.582709		6	2	3	4	5	6	0	0.001	3	4	5	6	0	0.001
bDGlcp(1-3)bDGlcp	684	192	20	0	227	233	12	0.0183014	0.0900901	0	0.364952	0.0605836	0.533927		7	2	3	4	5	6	0	0.001	3	4	5	6	0	0.001
bDGalp(1-3)bDGalp	252	80	90	0	1	81	0	0.00762558	0.405405	0	0.00160772	0.0200297	0.434668		8	2	3	4	5	6	0	0.001	3	4	5	6	0	0.001
P-6)bDGalp	203	111	92	0	0	0	0	0.0105805	0.414414	0	0	0	0.424995		9	2	3	4	5	6	0	0.001	3	4	5	6	0	0.001
bDGlcp(1-4)bDGlcp	1257	451	0	8	18	780	0	0.0429892	0	0.109589	0.0289389	0.192878	0.374396		10	2	3	4	5	6	0	0.001	3	4	5	6	0	0.001
bDGlcpN(1-4)DGlcN	300	75	38	0	83	103	1	0.00714898	0.171171	0	0.133441	0.0257171	0.337478		11	2	3	4	5	6	0	0.001	3	4	5	6	0	0.001
bDGlcpN(1-4)bDGlcpN	578	467	6	5	53	47	0	0.0445143	0.027027	0.0684932	0.085209	0.0116222	0.236866		12	2	3	4	5	6	0	0.001	3	4	5	6	0	0.001
bDGlcp(1-6)bDGlcp	520	230	0	3	65	217	5	0.0219236	0	0.0410959	0.104502	0.0548961	0.222417		13	2	3	4	5	6	0	0.001	3	4	5	6	0	0.001
EtN(1-P	1479	1463	11	1	4	0	0	0.139453	0.0495495	0.0136986	0.00643087	0	0.209132		14	2	3	4	5	6	0	0.001	3	4	5	6	0	0.001
aLDmanHepp(1-3)aLDmanHepp	2002	2002	0	0	0	0	0	0.19083	0	0	0	0	0.19083		15	2	3	4	5	6	0	0.001	3	4	5	6	0	0.001
bDGlcp(1-3)bDGalp	230	144	27	2	1	56	0	0.0137261	0.121622	0.0273973	0.00160772	0.0138477	0.1782		16	2	3	4	5	6	0	0.001	3	4	5	6	0	0.001
aDGlcpN(1-P	758	744	0	4	9	0	1	0.0709179	0	0.0547945	0.0144695	0.00024728	0.140429		17	2	3	4	5	6	0	0.001	3	4	5	6	0	0.001
P-P	824	803	0	3	13	4	1	0.0765418	0	0.0410959	0.0209003	0.0012364	0.139774		18	2	3	4	5	6	0	0.001	3	4	5	6	0	0.001
aDXylp(1-6)bDGlcp	547	0	0	0	0	547	0	0	0	0	0	0.135262	0.135262		19	2	3	4	5	6	0	0.001	3	4	5	6	0	0.001
aLRhap(1-2)bDGlcp	532	0	0	0	0	532	0	0	0	0	0	0.131553	0.131553		20	2	3	4	5	6	0	0.001	3	4	5	6	0	0.001
bDGlcp(1-4)aLDmanHepp	1357	1357	0	0	0	0	0	0.129349	0	0	0	0	0.129349		21	2	3	4	5	6	0	0.001	3	4	5	6	0	0.001
bDGalp(1-4)bDGlcp	928	912	7	0	0	9	0	0.0869317	0.0315315	0	0	0.00222552	0.120689		22	2	3	4	5	6	0	0.001	3	4	5	6	0	0.001
aLRhap(1-3)aLRhap	1176	1145	0	0	0	31	0	0.109141	0	0	0	0.00766568	0.116807		23	2	3	4	5	6	0	0.001	3	4	5	6	0	0.001
aLDmanHepp(1-5)aKdop	1200	1200	0	0	0	0	0	0.114384	0	0	0	0	0.114384		24	2	3	4	5	6	0	0.001	3	4	5	6	0	0.001
bDGlcp(1-2)bDGlcp	492	97	0	0	4	391	0	0.00924602	0	0	0.00643087	0.0966864	0.112363		25	2	3	4	5	6	0	0.001	3	4	5	6	0	0.001
bDXylp(1-4)bDXylp	384	2	0	0	9	373	0	0.00019064	0	0	0.0144695	0.0922354	0.106896		26	2	3	4	5	6	0	0.001	3	4	5	6	0	0.001
aKdop(2-4)aKdop	1077	1077	0	0	0	0	0	0.102659	0	0	0	0	0.102659		27	2	3	4	5	6	0	0.001	3	4	5	6	0	0.001
aLRhap(1-2)aLRhap	984	957	0	0	0	27	0	0.091221	0	0	0	0.00667656	0.0978976		28	2	3	4	5	6	0	0.001	3	4	5	6	0	0.001
bDManp(1-4)bDManp	317	38	0	1	6	271	1	0.00362215	0	0.0136986	0.0096463	0.0672601	0.0942272		29	2	3	4	5	6	0	0.001	3	4	5	6	0	0.001
aDGlcp(1-3)aDGlcp	363	320	0	0	39	4	0	0.0305023	0	0	0.062701	0.00098912	0.0941924		30	2	3	4	5	6	0	0.001	3	4	5	6	0	0.001
aKdop(aglycone)lipid A	832	832	0	0	0	0	0	0.0793061	0	0	0	0	0.0793061		31	2	3	4	5	6	0	0.001	3	4	5	6	0	0.001
aLDmanHepp(1-7)aLDmanHepp	826	826	0	0	0	0	0	0.0787342	0	0	0	0	0.0787342		32	2	3	4	5	6	0	0.001	3	4	5	6	0	0.001
bDGalp(1-4)bDGlcpN	792	778	0	0	0	14	0	0.0741588	0	0	0	0.00346192	0.0776207		33	2	3	4	5	6	0	0.001	3	4	5	6	0	0.001
P(0-6)bDGlcp	248	238	9	1	0	0	0	0.0226861	0.0405405	0.0136986	0	0	0.0769253
aLRhap(1-4)bDGlcp	327	28	0	0	0	299	0	0.00266895	0	0	0	0.0739367	0.0766057
aDGlcp(1-2)aDGlcp	331	299	0	0	27	5	0	0.0285006	0	0	0.0434084	0.0012364	0.0731454
bDGlcpN(1-6)aDGlcpN	721	721	0	0	0	0	0	0.0687256	0	0	0	0	0.0687256		18	2	3	4	5	6	0	0.001	3	4	5	6	0	0.01
P(0-6)aLDmanHepp	718	718	0	0	0	0	0	0.0684396	0	0	0	0	0.0684396		19	2	3	4	5	6	0	0.001	3	4	5	6	0	0.01
bDGlcp(1-6)aDGlcp	256	247	0	3	1	5	0	0.023544	0	0.0410959	0.00160772	0.0012364	0.067484
bDGlcpN(1-3)bDGalp	667	667	0	0	0	0	0	0.0635783	0	0	0	0	0.0635783		21	2	3	4	5	6	0	0.001	3	4	5	6	0	0.01
aKdop(2-6)bDGlcpN	651	651	0	0	0	0	0	0.0620532	0	0	0	0	0.0620532		22	2	3	4	5	6	0	0.001	3	4	5	6	0	0.01
aDGlcp(1-6)bDGlcp	192	187	0	3	0	2	0	0.0178248	0	0.0410959	0	0.00049456	0.0594153
P(0-4)bDGlcpN	610	610	0	0	0	0	0	0.0581451	0	0	0	0	0.0581451		23	2	3	4	5	6	0	0.001	3	4	5	6	0	0.01
bDGlcp(1-4)bDGalp	305	129	0	0	1	175	0	0.0122963	0	0	0.00160772	0.043274	0.057178
aNeup(2-3)bDGalp	461	458	3	0	0	0	0	0.0436565	0.0135135	0	0	0	0.05717
aLDmanHepp(1-5)Kdo	550	550	0	0	0	0	0	0.0524259	0	0	0	0	0.0524259		27	2	3	4	5	6	0	0.001	3	4	5	6	0	0.01
aDGalp(1-2)aDManp	294	278	0	0	16	0	0	0.0264989	0	0	0.0257235	0	0.0522224
aLAraf(1-3)bDXylp	191	0	0	0	3	188	0	0	0	0	0.00482315	0.0464886	0.0513118
P(0-4)aLDmanHepp	537	537	0	0	0	0	0	0.0511867	0	0	0	0	0.0511867		29	2	3	4	5	6	0	0.001	3	4	5	6	0	0.01
bDGlcpA(1-3)Oleanolic	191	0	0	0	2	189	0	0	0	0	0.00321543	0.0467359	0.0499513
aDGlcp(1-4)aDGlcp	341	291	0	0	7	43	0	0.0277381	0	0	0.011254	0.010633	0.0496251
aLRhap(1-2)aLArap	192	0	0	0	0	192	0	0	0	0	0	0.0474777	0.0474777
aDGlcp(1-2)bDFruf	178	6	0	0	2	170	0	0.000571919	0	0	0.00321543	0.0420376	0.0458249
aDRhap(1-3)aDRhap	476	476	0	0	0	0	0	0.0453722	0	0	0	0	0.0453722
aLDmanHepp(1-2)aLDmanHepp	469	469	0	0	0	0	0	0.044705	0	0	0	0	0.044705
bDGalp(1-2)bDGlcpA	174	1	0	0	0	173	0	9.53198e-05	0	0	0	0.0427794	0.0428747
aLRhap(1-3)bDGlcp	291	195	0	0	0	96	0	0.0185874	0	0	0	0.0237389	0.0423262
aDGalp(1-4)bDGalp	259	255	4	0	0	0	0	0.0243065	0.018018	0	0	0	0.0423246
bDXylp(1-4)aLRhap	176	8	0	0	0	168	0	0.000762558	0	0	0	0.041543	0.0423056
aLRhap(1-2)bDGalp	171	18	0	0	1	152	0	0.00171576	0	0	0.00160772	0.0375865	0.04091
aDGlcp(1-3)aLDmanHepp	425	425	0	0	0	0	0	0.0405109	0	0	0	0	0.0405109
aLFucp(1-2)bDGalp	219	137	0	0	0	82	0	0.0130588	0	0	0	0.020277	0.0333358
aDGlcp(1-6)aDGlcp	244	226	0	0	5	13	0	0.0215423	0	0	0.00803859	0.00321464	0.0327955
bDGalpN(1-3)aDGalp	250	248	2	0	0	0	0	0.0236393	0.00900901	0	0	0	0.0326483
P(0-4)aKdop	340	340	0	0	0	0	0	0.0324087	0	0	0	0	0.0324087
aDGalpA(1-3)aLDmanHepp	336	336	0	0	0	0	0	0.0320275	0	0	0	0	0.0320275
bDGalp(1-3)bDGalpN	242	240	2	0	0	0	0	0.0228768	0.00900901	0	0	0	0.0318858
aLRhap(1-3)aDGalp	326	321	0	0	0	5	0	0.0305977	0	0	0	0.0012364	0.0318341
bDGlcp(1-4)aDGlcp	307	307	0	0	0	0	0	0.0292632	0	0	0	0	0.0292632
aDRhap4N(1-2)aDRhap4N	302	302	0	0	0	0	0	0.0287866	0	0	0	0	0.0287866
aLRhap(1-3)bDGlcpN	297	297	0	0	0	0	0	0.02831	0	0	0	0	0.02831
Cho(1-0)P	264	262	0	0	2	0	0	0.0249738	0	0	0.00321543	0	0.0281892
bDGlcp(1-3)aDGlcp	217	171	0	0	0	46	0	0.0162997	0	0	0	0.0113749	0.0276746
aDRhap(1-2)aDRhap	283	283	0	0	0	0	0	0.0269755	0	0	0	0	0.0269755
aDGalp(1-6)aDGlcp	203	156	0	0	0	47	0	0.0148699	0	0	0	0.0116222	0.026492
bDGlcp(1-3)aDGalpN	276	276	0	0	0	0	0	0.0263083	0	0	0	0	0.0263083
Gro(1-0)P	217	214	0	0	3	0	0	0.0203984	0	0	0.00482315	0	0.0252216
Gro(3-0)P	262	262	0	0	0	0	0	0.0249738	0	0	0	0	0.0249738
aDGlcpN(1-4)aDGalpA	254	254	0	0	0	0	0	0.0242112	0	0	0	0	0.0242112
aDManp(1-4)aLRhap	250	250	0	0	0	0	0	0.0238299	0	0	0	0	0.0238299
bDGlcpN(1-2)aLRhap	231	231	0	0	0	0	0	0.0220189	0	0	0	0	0.0220189
bDGalp(1-3)bDGlcpN	222	218	0	0	0	4	0	0.0207797	0	0	0	0.00098912	0.0217688
aLFucp(1-3)bDGlcpN	200	184	0	0	0	16	0	0.0175388	0	0	0	0.00395648	0.0214953
aDGlcp(1-4)bDGalp	223	223	0	0	0	0	0	0.0212563	0	0	0	0	0.0212563
aDGlcpN(1-2)aLDmanHepp	219	219	0	0	0	0	0	0.020875	0	0	0	0	0.020875
bDGlcpN(1-3)aDGalp	217	217	0	0	0	0	0	0.0206844	0	0	0	0	0.0206844
aDGlcp(1-4)aDGalpN	206	206	0	0	0	0	0	0.0196359	0	0	0	0	0.0196359
aDGlcp(1-3)aLRhap	199	199	0	0	0	0	0	0.0189686	0	0	0	0	0.0189686
aDAraf(1-5)aDAraf	198	198	0	0	0	0	0	0.0188733	0	0	0	0	0.0188733
bDGlcp(1-2)aLDmanHepp	194	194	0	0	0	0	0	0.018492	0	0	0	0	0.018492
aLDmanHepp(1-2)aDDmanHepp	188	188	0	0	0	0	0	0.0179201	0	0	0	0	0.0179201
P(0-7)aLDmanHepp	186	186	0	0	0	0	0	0.0177295	0	0	0	0	0.0177295
aDGalpN(1-3)bDGalpN	181	181	0	0	0	0	0	0.0172529	0	0	0	0	0.0172529
aDDmanHepp(1-2)aDGalpA	180	180	0	0	0	0	0	0.0171576	0	0	0	0	0.0171576
bDGlcpN(1-3)aLRhap	180	180	0	0	0	0	0	0.0171576	0	0	0	0	0.0171576
aDGalp(1-3)aDGlcp	168	166	0	0	0	2	0	0.0158231	0	0	0	0.00049456	0.0163176
bDGalp(1-4)aDGlcp	170	170	0	0	0	0	0	0.0162044	0	0	0	0	0.0162044
bDGalpA(1-7)aLDmanHepp	170	170	0	0	0	0	0	0.0162044	0	0	0	0	0.0162044
aDGalp(1-3)bDGlcpN	169	169	0	0	0	0	0	0.016109	0	0	0	0	0.016109

## Sheet: non-sugar moieties P&F
Aglycons_plants			1265
Donor	Linkage	Acceptor	Abundance	plants_norm					X-label
bDGlcpA	1->3	oleanolic acid	180	4.47761	0.05	0	1	2	bDGlcpA(1->3)oleanolic acid
bDGlcp	1->28	oleanolic acid	123	3.0597	0.05	0	2	2	bDGlcpA(1->28)oleanolic acid
bDGlcp	1->3	diosgenin	94	2.33831	0.05	0	3	2	bDGlcpA(1->3)diosgenin
bDGlcp	1->4	DGlc-ol	86	2.1393	0.05	0	4	2	bDGlcp(1->4)DGlc-ol
bDGlcpN	1->4	Asn	40	0.995025	0.05	0	5	2	bDGlcpN(1-4)Asn
bDGlcp	1->8	3,4,8HOPhet	62	1.54229	0.05	0	6	2	bDGlcp(1->8)phenylethan-3,4,8-triol
aLArap	1->3	hederagenin	61	1.51741	0.05	0	7	2	aLArap(1->3)hederagenin
bDGlcp	1->28	hederagenin	60	1.49254	0.05	0	8	2	bDGlcp(1->28)hederagenin
bDGlcpA	1->3	soyasapogenol B (3β,22β,24-trihydroxyolean-l2-ene)	60	1.49254	0.05	0	9	2	bDGlcpA(1->3)soyasapogenol B
bDGlcp	1->3	quercetin	52	1.29353	0.05	0	10	2	bDGlcp(1->3)quercetin
bDGlcp	1->3	20S-protopanaxadiol	51	1.26866	0.05	0	11	2	bDGlcp(1->3)20S-protopanaxadiol
aLArap	1->3	oleanolic acid	49	1.21891	0.05	0	12	2	aLArap(1->3)oleanolic acid
bDGlcp	1->20	20S-protopanaxadiol	49	1.21891	0.05	0	13	2	bDGlcp(1->20)20S-protopanaxadiol
bDGlcp	1->3	kaempferol	41	1.0199	0.05	0	14	2	bDGlcp(1->3)kaempferol
Caf	9->4	bDGlcp	40	0.995025	0.05	0	15	2	Cafffeic acid(9->4)bDGlcp
bDGlcp	1->26	25R-furost-5-en-3β,22α,26-triol	40	0.995025	0.05	0	16	2	bDGlcp(1->26)25R-furost-5-en-3β,22α,26-triol
bDGlcp	1->3	25R-furost-5-en-3β,22α,26-triol	39	0.970149	0.05	0	17	2	bDGlcp(1->3)25R-furost-5-en-3β,22α,26-triol
bDGlcp	1->3	polygalacic acid	38	0.945274	0.05	0	18	2	bDGlcp(1->3)polygalacic acid
bDGlcpA	1->3	echinocystic acid (3β,16α-dihydroxyolean-12-en-28-oic acid)	34	0.845771	0.05	0	19	2	bDGlcpA(1->3)echinocystic acid
aLArap	1->22	soyasapogenol A	33	0.820896	0.05	0	20	2	aLArap(1->22)soyasapogenol A
bDGlcp	1->3	solanidine	33	0.820896	0.05	0	21	2	bDGlcp(1->3)solanidine
other			589	14.6517	0.05	0	22	2	other
Fer	9->4	aDGlcp	32	0.79602	0.05	0	1	2	Fer(9->4)aDGlcp
bDGlcpA	1->3	soyasapogenol A	32	0.79602	0.05	0	2	2	bDGlcpA(1->3)soyasapogenol A
Bz	7->3	bDFruf	31	0.771144	0.05	0	3	2	Bz(7->3)bDFruf
bDFucp	1->28	polygalacic acid	30	0.746269	0.05	0	4	2	bDFucp(1->28)polygalacic acid
Mal	1->6	bDGlcp	30	0.746269	0.05	0	5	2	Malonic acid(1->6)bDGlcp
bDGalp	1->3	tigogenin (25R-5α-furostan-3β-ol)	29	0.721393	0.05	0	6	2	bDGalp(1->3)tigogenin
bDGlcp	1->6	20S-protopanaxatriol	28	0.696517	0.05	0	7	2	bDGlcp(1->6)20S-protopanaxatriol
bDGlcp	1->20	20S-protopanaxatriol	27	0.671642	0.05	0	8	2	bDGlcp(1->20)20S-protopanaxatriol
aDManp	1->0	P	27	0.671642	0.05	0	9	2	aDManp(1-P
bDGalp	1->3	solanidine	26	0.646766	0.05	0	10	2	bDGalp(1->3)solanidine
aDGalpA	1->2	LRha-ol	25	0.621891	0.05	0	11	2	aDGalpA(1->2)LRha-ol
bDGlcp	1->26	25R-furost-5-en-3β,22,26-triol	24	0.597015	0.05	0	12	2	bDGlcp(1->26)25R-furost-5-en-3β,22,26-triol
bDGalp	1->3	quercetin	24	0.597015	0.05	0	13	2	bDGalp(1->3)quercetin
bDGlcp	1->3	cyanidin	24	0.597015	0.05	0	14	2	bDGlcp(1->3)cyanidin
aLRhap	1->3	quercetin	23	0.572139	0.05	0	15	2	aLRhap(1->3)quercetin
bDGlcp	1->3	25R-spirost-5-ene-3β,27-diol	23	0.572139	0.05	0	16	2	bDGlcp(1->3)25R-spirost-5-ene-3β,27-diol
bDGlcpA	1->3	glycyrrhetic acid	22	0.547264	0.05	0	17	2	bDGlcpA(1->3)glycyrrhetic acid
bDGlcp	1->3	sarsasapogenin	22	0.547264	0.05	0	18	2	bDGlcp(1->3)sarsasapogenin
bDGalp	1->3	demissidine	22	0.547264	0.05	0	19	2	bDGalp(1->3)demissidine
aLRhap	1->3	kaempferol	22	0.547264	0.05	0	20	2	aLRhap(1->3)kaempferol
bDGlcp	1->3	25R-furost-5-en-3β,22,26-triol	22	0.547264	0.05	0	21	2	bDGlcp(1->3)25R-furost-5-en-3β,22,26-triol
bDFucp	1->28	presenegenin	22	0.547264	0.05	0	22	2	bDFucp(1->28)presenegenin
bDXylp	1->28	echinocystic acid (3β,16α-dihydroxyolean-12-en-28-oic acid)	22	0.547264	0.05	0	23	2	bDXylp(1->28)echinocystic acid
Aglycons_fungi
bDGlcpA	1->3	oleanolic acid	2
bDGlcp	1->28	oleanolic acid	2
bDGlcpN	1->4	Asn	26
P	0->6	aDManp	40
aDManp	1->2	DMan-ol	26

[truncated: 1 more sheets: non-sugar moieties Plants]
