# Supplementary material for: Carbohydrate Structure Database: tools for statistical analysis of bacterial, plant and fungal glycomes
Source: Database (Oxford). 2015 Sep 3;2015:bav073. doi: 10.1093/database/bav073 (PMC4559136; doi:10.1093/database/bav073)
Supplement: Supplementary Data [file supp_bav073_all_supplementary_data.zip › all_supplementary_data/genera_12p_100_120_2.txt]

#Data for clustering of taxons based on similarity of the pools of fragments contained in glycans associated with organisms from these taxons

#Calculation parameters:

Hamming mode: YES
Fragment size: dimer
Fragment abundance filter: instance threshold: 120
Fragment abundance filter: structures threshold: 100
Fragment presence threshold: 2
Rank of compared taxons: genus
Taxon selection threshold: minimal number of structures assigned to its organisms: 1
Taxon selection threshold: structures assigned to its organisms / total structures in the database (in promille): 12.3
Explicit species list: none
Dimer pool generation: exclude monovalent residues: NO
Dimer pool generation: combine anomeric forms: NO
Dimer pool generation: exclude underdetermined residues: YES
Dimer pool generation: exclude residue superclasses: NO
Dimer pool generation: exclude non-sugar residues: NO
Dimer pool generation: exclude aglycons in oligomers: NO
Dimer pool generation: differentiate aliases (atypical residues): YES
Filter: use only structures of this type: any
Filter: differentiate dimer positions (inline/terminal/reducing) in structures: NO
Matrix data format: R


#Dissimilarity matrix:

Acinetobacter (BA),Bacillus (BA),Burkholderia (BA),Campylobacter (BA),Escherichia (BA),Haemophilus (BA),Hafnia (BA),Helicobacter (BA),Klebsiella (BA),Leishmania (BA),Mycobacterium (BA),Neisseria (BA),Proteus (BA),Providencia (BA),Pseudomonas (BA),Rhizobium (BA),Salmonella (BA),Shigella (BA),Streptococcus (BA),Vibrio (BA),Yersinia (BA),Acer (PF),Allium (PF),Aralia (PF),Aspergillus (PF),Bupleurum (PF),Candida (PF),Glycine (PF),Glycyrrhiza (PF),Lilium (PF),Nerium (PF),Nicotiana (PF),Panax (PF),Polygala (PF),Saccharomyces (PF),Solanum (PF),Triticum (PF)
0,33.44867,31.22536,36.79955,16.48558,33.79085,51.76471,42.74863,31.34256,54.83549,31.05882,38.16671,22.51168,57.41289,13.74893,36.02469,22.63941,24.25651,22.08024,35.29412,30.09576,75.02131,84.79973,88.28089,94.15746,83.82121,76.53384,100,80.16658,70.09804,78.23914,83.878,77.75814,72.80549,55.27336,75.93449,64.79845
33.44867,0,33.25356,29.25977,18.85258,29.83557,42.69931,31.2705,30.06324,34.66387,23.96514,29.74983,23.63685,46.38415,16.89346,27.68166,24.83497,26.38715,17.3513,26.65785,28.69838,38.61051,43.40029,46.06891,47.43616,42.43009,41.62367,54.95192,44.48529,38.74604,37.63653,45.9203,40.89465,40.40045,29.51998,43.01776,34.29873
31.22536,33.25356,0,27.64135,15.66883,26.14379,38.4174,36.14854,21.70868,42.46173,29.82508,26.82109,22.59058,51.16009,11.40365,29.27171,20.54155,21.82711,22.1959,28.32653,26.96078,62.76938,64.63992,68.62745,68.42461,65.27348,56.926,74.4221,60.85193,59.589,61.00218,65.6133,62.19175,61.43791,44.85511,55.11983,55.5756
36.79955,29.25977,27.64135,0,16.66246,19.18503,39.03824,19.1394,28.54194,23.48197,28.22063,14.42488,17.74153,29.78525,17.31513,34.70814,21.89967,24.26471,22.4149,23.71808,23.64802,41.74573,50.47977,45.91641,44.53699,42.77065,39.819,51.24039,39.85507,39.52366,41.14247,45.78815,41.41176,40.9747,29.27478,47.46153,35.66013
16.48558,18.85258,15.66883,16.66246,0,14.50682,12.17039,17.61944,12.66204,19.78476,19.87353,17.40833,11.52034,17.54386,10.02179,17.63755,5.90218,7.12794,10.9239,15.84136,15.50789,27.18434,28.5205,29.69987,27.58137,28.70971,25.37486,27.05095,29.42808,28.02503,28.88003,28.2274,28.54409,27.73871,21.32628,26.72219,28.18729
33.79085,29.83557,26.14379,19.18503,14.50682,0,27.13472,19.76183,26.09727,29.44086,28.93352,11.77444,16.76861,33.1825,15.31307,27.40613,19.35916,20.28951,19.24052,22.13622,25.62609,41.56863,47.4977,45.95932,45.05632,42.24364,38.73239,47.93028,45.0334,40.05602,41.1615,45.87357,41.34312,41.04622,32.40059,44.09259,39.00294
51.76471,42.69931,38.4174,39.03824,12.17039,27.13472,0,37.18729,33.36583,44.9827,38.15988,31.54305,23.07754,47.76944,16.85049,41.63144,16.06491,15.90607,22.5932,28.13299,34.97615,82.82353,95.10576,95.45265,93.43092,91.50327,77.26076,91.66667,87.67735,81.29713,90.5112,91.39249,85.25149,83.92462,47.80382,82.66721,76.72634
42.74863,31.2705,36.14854,19.1394,17.61944,19.76183,37.18729,0,28.88375,30.81232,22.08835,17.91855,25.20046,34.15846,16.25034,32.13076,22.33805,21.51615,22.79793,25.71095,28.96694,32.84563,43.35403,40.9747,37.04307,37.96078,33.50466,41.56454,37.60684,35.23588,36.33845,38.59649,36.94374,36.57523,23.09452,41.03544,31.51084
31.34256,30.06324,21.70868,28.54194,12.66204,26.09727,33.36583,28.88375,0,35.40579,20.90096,26.62794,21.29675,43.88243,13.14527,23.69511,19.56648,20.58715,20.24641,30.31608,28.07345,43.77565,45.21725,47.09307,46.07843,46.55783,40.41372,51.24296,45.98854,41.97621,43.42677,43.23124,45.31224,41.33987,31.52889,38.06228,40.78102
54.83549,34.66387,42.46173,23.48197,19.78476,29.44086,44.9827,30.81232,35.40579,0,24.80016,30.81232,27.54614,44.11765,21.20848,31.89446,32.1176,33.00118,24.64986,34.40909,39.30075,32.63674,46.21849,43.28652,25.46849,42.38046,25.45366,35.21409,38.82353,35.71875,40.3442,31.23732,40.74855,37.45035,16.9361,27.83049,33.72294
31.05882,23.96514,29.82508,28.22063,19.87353,28.93352,38.15988,22.08835,20.90096,24.80016,0,28.71744,29.25347,37.24703,12.68743,19.46514,26.58188,24.07432,18.1675,30.06536,30.55852,24.92375,30.40511,27.76651,23.79273,27.02334,20.2782,26.47059,27.08168,21.56863,23.39993,23.74528,26.6632,18.87845,13.41055,23.91593,19.9974
38.16671,29.74983,26.82109,14.42488,17.40833,11.77444,31.54305,17.91855,26.62794,30.81232,28.71744,0,20.7436,33.86809,16.75579,26.92072,20.83468,21.96805,22.27544,20.70054,24.733,36.6073,44.11765,44.05943,44.95694,41.37866,40.85687,50.63058,40.94045,36.75371,37.87661,43.95502,40.28764,37.97636,31.30314,43.77565,33.40926
22.51168,23.63685,22.59058,17.74153,11.52034,16.76861,23.07754,25.20046,21.29675,27.54614,29.25347,20.7436,0,21.96522,14.75035,26.96078,13.69437,15.08018,18.93831,19.35964,17.97386,37.31143,39.68888,40.85982,39.96742,39.09314,37.59377,42.53905,38.85646,36.10891,36.79955,40.79647,38.44559,36.91927,32.2982,39.66644,33.88425
57.41289,46.38415,51.16009,29.78525,17.54386,33.1825,47.76944,34.15846,43.88243,44.11765,37.24703,33.86809,21.96522,0,20.23404,48.23951,22.0902,22.35772,28.07431,36.44015,38.09524,70.00344,83.6714,78.98371,79.63801,74.30341,64.88124,83.10847,71.2535,65.24963,72.60726,82.64614,69.0943,67.91823,42.29143,78.13541,59.75724
13.74893,16.89346,11.40365,17.31513,10.02179,15.31307,16.85049,16.25034,13.14527,21.20848,12.68743,16.75579,14.75035,20.23404,0,15.57432,12.37668,11.54905,15.5577,14.8238,15.14269,24.41731,26.1165,24.80737,23.88708,23.52941,20.41475,25.13293,25.42828,21.92661,22.77721,22.94535,23.43926,22.44394,17.52575,23.07038,22.087
36.02469,27.68166,29.27171,34.70814,17.63755,27.40613,41.63144,32.13076,23.69511,31.89446,19.46514,26.92072,26.96078,48.23951,15.57432,0,27.08168,24.504,21.83059,32.33574,28.55776,34.1374,31.76377,33.26505,38.19444,32.51552,26.77485,38.1558,34.46802,30.3072,30.89113,37.46412,31.8394,31.53903,26.07197,30.40511,30.81232
22.63941,24.83497,20.54155,21.89967,5.90218,19.35916,16.06491,22.33805,19.56648,32.1176,26.58188,20.83468,13.69437,22.0902,12.37668,27.08168,0,7.96625,15.48156,19.44917,19.12489,38.85646,42.54813,43.81127,41.6115,42.05204,39.09915,41.46527,41.74573,40.21819,41.14841,43.74293,41.30163,41.05207,30.2621,42.38921,38.02372
24.25651,26.38715,21.82711,24.26471,7.12794,20.28951,15.90607,21.51615,20.58715,33.00118,24.07432,21.96805,15.08018,22.35772,11.54905,24.504,7.96625,0,16.83048,19.51196,16.91657,37.6032,42.99628,42.91902,42.01194,41.01335,39.27833,41.83881,40.709,39.08877,40.02426,42.84677,40.24261,38.57803,29.85075,44.14045,36.71256
22.08024,17.3513,22.1959,22.4149,10.9239,19.24052,22.5932,22.79793,20.24641,24.64986,18.1675,22.27544,18.93831,28.07431,15.5577,21.83059,15.48156,16.83048,0,24.68834,26.60447,30.44307,25.71095,31.06351,34.84625,29.46534,29.73049,32.60035,29.45114,28.34248,28.55984,29.85075,30.32194,27.88556,25,27.37135,28.60561
35.29412,26.65785,28.32653,23.71808,15.84136,22.13622,28.13299,25.71095,30.31608,34.40909,30.06536,20.70054,19.35964,36.44015,14.8238,32.33574,19.44917,19.51196,24.68834,0,24.44707,48.66767,56.93242,52.91503,54.37469,49.99736,48.63514,60.16512,49.172,46.37255,48.58867,55.06884,48.29616,47.80955,36.57108,53.54273,42.80796
30.09576,28.69838,26.96078,23.64802,15.50789,25.62609,34.97615,28.96694,28.07345,39.30075,30.55852,24.733,17.97386,38.09524,15.14269,28.55776,19.12489,16.91657,26.60447,24.44707,0,49.92145,59.45604,54.92632,51.08359,51.54766,44.95996,58.04401,50.52111,47.23965,49.9338,57.42731,49.48097,48.90561,32.39923,55.36332,43.13725
75.02131,38.61051,62.76938,41.74573,27.18434,41.56863,82.82353,32.84563,43.77565,32.63674,24.92375,36.6073,37.31143,70.00344,24.41731,34.1374,38.85646,37.6032,30.44307,48.66767,49.92145,0,37.51066,41.83007,26.41056,34.83132,30.50109,43.13725,34.31373,24.9742,25.21008,25.9863,33.00118,27.68166,22.33644,33.79416,16.50059
84.79973,43.40029,64.63992,50.47977,28.5205,47.4977,95.10576,43.35403,45.21725,46.21849,30.40511,44.11765,39.68888,83.6714,26.1165,31.76377,42.54813,42.99628,25.71095,56.93242,59.45604,37.51066,0,35.735,65.70575,28.75817,38.43914,61.97881,38.34423,24.45927,30.03227,40.59977,32.29527,31.61893,35.83286,33.1825,34.60208
88.28089,46.06891,68.62745,45.91641,29.69987,45.95932,95.45265,40.9747,47.09307,43.28652,27.76651,44.05943,40.85982,78.98371,24.80737,33.26505,43.81127,42.91902,31.06351,52.91503,54.92632,41.83007,35.735,0,55.55556,26.59146,28.28672,52.87793,16.076,27.11485,21.7238,51.42189,15.40616,30.09576,29.34507,49.11668,28.24463
94.15746,47.43616,68.42461,44.53699,27.58137,45.05632,93.43092,37.04307,46.07843,25.46849,23.79273,44.95694,39.96742,79.63801,23.88708,38.19444,41.6115,42.01194,34.84625,54.37469,51.08359,26.41056,65.70575,55.55556,0,47.18137,18.30065,31.48705,45.24887,38.46634,42.78075,35.67743,43.13725,42.01681,14.0665,32.82182,23.00654
83.82121,42.43009,65.27348,42.77065,28.70971,42.24364,91.50327,37.96078,46.55783,42.38046,27.02334,41.37866,39.09314,74.30341,23.52941,32.51552,42.05204,41.01335,29.46534,49.99736,51.54766,34.83132,28.75817,26.59146,47.18137,0,21.68912,57.13544,24.72836,15.13588,12.78141,44.01761,7.89096,23.10924,28.26234,39.21569,21.04256
76.53384,41.62367,56.926,39.819,25.37486,38.73239,77.26076,33.50466,40.41372,25.45366,20.2782,40.85687,37.59377,64.88124,20.41475,26.77485,39.09915,39.27833,29.73049,48.63514,44.95996,30.50109,38.43914,28.28672,18.30065,21.68912,0,29.82895,31.12998,22.81297,22.57182,28.13299,21.46132,25.25108,13.19182,23.86316,23.60745
100,54.95192,74.4221,51.24039,27.05095,47.93028,91.66667,41.56454,51.24296,35.21409,26.47059,50.63058,42.53905,83.10847,25.13293,38.1558,41.46527,41.83881,32.60035,60.16512,58.04401,43.13725,61.97881,52.87793,31.48705,57.13544,29.82895,0,38.97945,43.13725,59.91285,47.00855,52.36314,46.30553,18.75533,41.67851,44.88269
80.16658,44.48529,60.85193,39.85507,29.42808,45.0334,87.67735,37.60684,45.98854,38.82353,27.08168,40.94045,38.85646,71.2535,25.42828,34.46802,41.74573,40.709,29.45114,49.172,50.52111,34.31373,38.34423,16.076,45.24887,24.72836,31.12998,38.97945,0,25.51128,20.13072,47.93028,24.09903,28.28672,31.1154,46.58013,21.68912
70.09804,38.74604,59.589,39.52366,28.02503,40.05602,81.29713,35.23588,41.97621,35.71875,21.56863,36.75371,36.10891,65.24963,21.92661,30.3072,40.21819,39.08877,28.34248,46.37255,47.23965,24.9742,24.45927,27.11485,38.46634,15.13588,22.81297,43.13725,25.51128,0,15.78192,31.86275,15.64564,6.56913,25.69304,38.00639,13.41055
78.23914,37.63653,61.00218,41.14247,28.88003,41.1615,90.5112,36.33845,43.42677,40.3442,23.39993,37.87661,36.79955,72.60726,22.77721,30.89113,41.14841,40.02426,28.55984,48.58867,49.9338,25.21008,30.03227,21.7238,42.78075,12.78141,22.57182,59.91285,20.13072,15.78192,0,40.05602,13.73798,18.75533,25.91284,40.65291,10.99038
83.878,45.9203,65.6133,45.78815,28.2274,45.87357,91.39249,38.59649,43.23124,31.23732,23.74528,43.95502,40.79647,82.64614,22.94535,37.46412,43.74293,42.84677,29.85075,55.06884,57.42731,25.9863,40.59977,51.42189,35.67743,44.01761,28.13299,47.00855,47.93028,31.86275,40.05602,0,45.94501,34.90876,20.47192,27.62484,33.1825
77.75814,40.89465,62.19175,41.41176,28.54409,41.34312,85.25149,36.94374,45.31224,40.74855,26.6632,40.28764,38.44559,69.0943,23.43926,31.8394,41.30163,40.24261,30.32194,48.29616,49.48097,33.00118,32.29527,15.40616,43.13725,7.89096,21.46132,52.36314,24.09903,15.64564,13.73798,45.94501,0,22.70382,27.65209,41.17647,20.87287
72.80549,40.40045,61.43791,40.9747,27.73871,41.04622,83.92462,36.57523,41.33987,37.45035,18.87845,37.97636,36.91927,67.91823,22.44394,31.53903,41.05207,38.57803,27.88556,47.80955,48.90561,27.68166,31.61893,30.09576,42.01681,23.10924,25.25108,46.30553,28.28672,6.56913,18.75533,34.90876,22.70382,0,27.30206,44.29272,15.89267
55.27336,29.51998,44.85511,29.27478,21.32628,32.40059,47.80382,23.09452,31.52889,16.9361,13.41055,31.30314,32.2982,42.29143,17.52575,26.07197,30.2621,29.85075,25,36.57108,32.39923,22.33644,35.83286,29.34507,14.0665,28.26234,13.19182,18.75533,31.1154,25.69304,25.91284,20.47192,27.65209,27.30206,0,21.19461,23.50427
75.93449,43.01776,55.11983,47.46153,26.72219,44.09259,82.66721,41.03544,38.06228,27.83049,23.91593,43.77565,39.66644,78.13541,23.07038,30.40511,42.38921,44.14045,27.37135,53.54273,55.36332,33.79416,33.1825,49.11668,32.82182,39.21569,23.86316,41.67851,46.58013,38.00639,40.65291,27.62484,41.17647,44.29272,21.19461,0,39.21569
64.79845,34.29873,55.5756,35.66013,28.18729,39.00294,76.72634,31.51084,40.78102,33.72294,19.9974,33.40926,33.88425,59.75724,22.087,30.81232,38.02372,36.71256,28.60561,42.80796,43.13725,16.50059,34.60208,28.24463,23.00654,21.04256,23.60745,44.88269,21.68912,13.41055,10.99038,33.1825,20.87287,15.89267,23.50427,39.21569,0


#Coverage data on used taxa
#(taxa, number of organisms in a taxon, number of structures assigned to these organisms)

Acinetobacter (BA)	68	140
Bacillus (BA)	95	234
Burkholderia (BA)	137	233
Campylobacter (BA)	134	282
Escherichia (BA)	444	1116
Haemophilus (BA)	170	460
Hafnia (BA)	83	160
Helicobacter (BA)	80	304
Klebsiella (BA)	225	383
Leishmania (BA)	16	214
Mycobacterium (BA)	85	360
Neisseria (BA)	132	346
Proteus (BA)	355	569
Providencia (BA)	88	138
Pseudomonas (BA)	609	864
Rhizobium (BA)	133	327
Salmonella (BA)	485	565
Shigella (BA)	149	518
Streptococcus (BA)	291	661
Vibrio (BA)	99	300
Yersinia (BA)	133	247
Acer (PF)	2	90
Allium (PF)	12	94
Aralia (PF)	5	75
Aspergillus (PF)	13	57
Bupleurum (PF)	9	71
Candida (PF)	50	108
Glycine (PF)	4	80
Glycyrrhiza (PF)	6	86
Lilium (PF)	13	100
Nerium (PF)	2	64
Nicotiana (PF)	5	76
Panax (PF)	12	93
Polygala (PF)	5	97
Saccharomyces (PF)	36	219
Solanum (PF)	46	127
Triticum (PF)	3	93


#Report
Prepared 118 dimers
Prepared 37 genera

Occurence codes and taxons:
00010 10100 00000 00000 00000 00010 00000 11000 00000 00000 00000 00000 00000 00000 00000 00000 00000 00000 00000 00000 00000 00010 00000 010	 : Acer (PF)
00010 01100 00010 00101 01111 11100 11001 00100 01101 01010 00001 00110 11100 00101 00000 10000 00100 00010 00000 00100 00100 00000 00100 000	 : Acinetobacter (BA)
00010 00000 00000 00000 00000 00010 00010 00000 00000 00000 00000 00001 00101 10000 00001 00000 00000 00000 00000 00000 00011 00000 01000 111	 : Allium (PF)
00000 00000 00000 00000 00000 00000 00000 00000 00000 00000 00000 00000 00001 10000 00000 00000 00000 00000 00000 00000 00001 01001 00011 100	 : Aralia (PF)
00000 00100 00000 00000 10000 00000 00000 11000 00000 00000 00000 00000 00000 00000 00000 00001 00000 00000 00000 00011 00000 00010 10000 000	 : Aspergillus (PF)
00010 00100 00010 00011 00100 11100 01001 00000 01000 01011 00000 00011 10110 00000 00000 00000 10000 10000 00000 00000 10101 10010 00000 000	 : Bacillus (BA)
00000 00000 00000 00000 00000 00000 00000 00000 00000 00000 00000 00000 00001 00000 00000 00000 00000 00000 10000 00000 00011 00000 00000 001	 : Bupleurum (PF)
01111 00110 10010 10001 11100 11101 00101 00100 11101 01010 00001 10001 11101 00001 00000 00001 11100 00010 00000 00100 01100 00000 00100 000	 : Burkholderia (BA)
01101 01100 11111 10101 00100 11001 00000 00010 00110 01010 00000 00010 00000 00000 00000 00001 00000 10000 00000 01100 01100 00000 00100 000	 : Campylobacter (BA)
00000 00100 00000 00000 10000 00000 00000 10000 00000 00000 00000 00000 00001 10000 00000 00001 00000 00000 10000 00011 00001 00000 00000 000	 : Candida (PF)
01001 11110 11111 10111 10111 11111 11111 11101 11111 01010 01010 01111 11110 11111 11100 11011 11110 10110 10000 11110 00101 10000 00100 000	 : Escherichia (BA)
00000 00100 00000 00000 10000 00000 00010 11000 00000 00000 00000 00000 00000 01000 01000 00001 00000 00001 10000 00011 00000 01011 01000 100	 : Glycine (PF)
00000 00000 00000 00000 00000 00001 00000 00000 00000 00000 00000 00000 00001 00000 00000 00000 00000 00001 00000 00000 00000 01001 00000 100	 : Glycyrrhiza (PF)
11111 11111 11111 11111 10100 01100 01100 00110 00101 11110 00010 00000 01010 00001 10010 00000 00000 11010 10000 01101 11001 00000 00100 000	 : Haemophilus (BA)
01001 10110 10011 10101 10100 11100 01000 00100 11101 01000 00010 00100 11110 01000 11100 10011 00100 10110 00000 10100 10000 10000 00000 000	 : Hafnia (BA)
01000 10100 11111 10000 00100 01010 11101 00010 00001 11000 00000 00000 00000 00000 01110 00001 00000 10000 00000 01001 00000 00000 00100 000	 : Helicobacter (BA)
01111 00100 10010 00100 10101 01101 00101 01100 10001 01010 00001 01011 11100 10011 10100 11101 01100 10000 01010 10000 00001 00000 00100 000	 : Klebsiella (BA)
00001 00100 01011 10101 10000 00001 00000 11000 00110 00000 00000 00000 00110 10000 00000 00001 00000 00000 00000 00111 10000 00010 00000 000	 : Leishmania (BA)
00010 00000 00000 00000 00000 00000 00000 00000 00000 00000 00000 00000 00000 10000 00000 00000 00000 00000 10000 00000 00000 00000 01000 001	 : Lilium (PF)
00010 00100 00010 00000 11101 00100 00001 00000 00000 00000 00001 01000 10000 11011 01000 00001 00001 10000 00000 00001 00000 00100 00000 000	 : Mycobacterium (BA)
11111 10111 11111 11101 00100 01000 00100 00110 01001 01010 00000 00000 00000 00000 10001 00000 00000 10000 00000 01100 01000 10000 00100 000	 : Neisseria (BA)
00010 00000 00000 00000 00000 00000 00000 00000 00000 00000 00000 00000 00001 00000 00000 00000 00000 00000 00000 00000 00001 00000 00000 000	 : Nerium (PF)
00010 00100 00010 00000 00000 00000 00000 11000 00000 00000 00000 00000 00001 10000 00000 10001 00000 00000 00000 00001 00010 00010 01000 010	 : Nicotiana (PF)
00000 00000 00000 00000 00000 00000 00000 00000 00000 00000 00000 00000 00001 00000 00000 00000 00000 00000 10000 00000 00001 00000 00011 001	 : Panax (PF)
00010 00000 00000 00000 00000 00000 00000 00000 00000 00000 00000 00000 00000 10010 00000 00000 00000 00000 10000 00000 00000 00100 01000 000	 : Polygala (PF)
01111 01100 10110 10111 00110 11100 01010 00110 10111 11010 01000 01110 01110 00000 00000 00000 01100 01110 01111 11110 10100 10000 00100 000	 : Proteus (BA)
01000 00110 00110 10101 00010 11000 11100 00010 10110 01000 00010 01100 00000 01000 00000 00010 00000 10010 00010 10110 00100 00000 00000 000	 : Providencia (BA)
01010 00100 10010 10001 11111 11100 00101 00110 01101 01011 11111 11100 11000 10001 01000 10001 11100 10100 10000 00101 00001 00000 00100 000	 : Pseudomonas (BA)
00011 00100 00010 00000 10001 00110 00000 00100 00001 01010 00000 10000 11101 11001 10001 00000 10011 00000 10000 00010 00001 11000 00100 000	 : Rhizobium (BA)
00000 00100 00010 10000 10100 00000 00000 11000 00000 00000 00000 00000 00000 11000 01000 00001 00000 10000 00000 00011 00001 00010 00000 000	 : Saccharomyces (PF)
01001 01110 10111 10111 10110 11110 11111 10100 11101 01010 01010 01111 11000 01000 11100 01110 01100 10110 00000 00100 00100 10000 00100 000	 : Salmonella (BA)
01001 10110 10110 10001 10111 01110 11110 00101 10101 01010 00010 01110 11010 01010 01100 10010 11100 10110 00000 00100 00100 10000 00100 000	 : Shigella (BA)
00011 00100 00000 00000 10000 00000 00001 11000 00000 00000 00001 00000 00101 10000 00001 00001 00000 00001 00000 00011 00011 00010 00000 011	 : Solanum (PF)
00011 11100 01111 00011 01101 11101 01111 00000 01000 00000 00000 00111 11111 11011 11101 00010 01000 11011 00000 00100 10111 00000 01000 000	 : Streptococcus (BA)
00010 00100 00000 00000 00000 00000 00000 00000 00000 00000 00000 00000 00000 00000 00000 00000 00000 00000 00000 00000 00000 00000 10000 000	 : Triticum (PF)
11101 00110 11011 10001 00110 01100 01001 00001 01111 01111 00000 10100 10000 00000 00000 00000 00100 10110 00000 10000 10000 10000 00100 000	 : Vibrio (BA)
01100 01100 10010 10001 10110 11000 10000 00100 10001 01010 00000 00110 11010 00100 00000 00000 10100 10010 00000 00010 01000 10000 00100 000	 : Yersinia (BA)

Used fragments:
aXLDmanHepp(1-2)aXLDmanHepp
aXLDmanHepp(1-3)aXLDmanHepp
bDGlcp(1-4)aXLDmanHepp
bDGlcp(1-4)bDGlcp
bDGalp(1-4)bDGlcp

bDGalp(1-4)bDGlcpN
bDGlcpN(1-3)aDGalp
xXAc?(1-2)bDGlcpN
aDGlcp(1-3)aXLDmanHepp
aDGlcpN(1-2)aXLDmanHepp

aXLDmanHepp(1-5)aXKdop
aXNeup(2-3)bDGalp
bDGlcpN(1-3)bDGalp
xXAc?(1-2)aDGlcpN
xXAc?(1-5)aXNeup

xXEt?N(1-0)xXP?
xXP?(0-3)aXLDmanHepp
aDGalp(1-4)bDGalp
xDRib?-ol(5-0)xXP?
xXAc?(1-2)bDGalpN

aDManp(1-2)aDManp
aDGlcp(1-6)bDGlcp
aDGlcpN(1-0)xXP?
xXAc?(1-2)aDGalpNA
bDGlcp(1-6)aDGlcp

bDGlcp(1-3)aDGalpN
xXAc?(1-2)aDGalpN
aLRhap(1-2)aLRhap
aLFucp(1-2)bDGalp
bDGalp(1-3)bDGalp

aLFucp(1-3)bDGlcpN
bDGalp(1-3)bDGlcpN
aDGalp(1-3)bDGalp
aDGalp(1-6)aDGlcp
aDGlcp(1-6)aDGlcp

aDManp(1-6)bDManp
aDManp(1-3)bDManp
aXKdop(2-4)aXKdop
xXP?(0-6)aXLDmanHepp
aDGlcpN(1-7)aXLDmanHepp

aXLDmanHepp(1-7)aXLDmanHepp
xXAc?(1-2)bDManpN
bDGalp(1-3)bDGalpN
bDGalpN(1-4)bDGalp
aXKdop(2-6)bDGlcpN

bDGalp(1-7)aXDDmanHepp
bDGlcpN(1-6)aDGlcpN
xXP?(0-4)aXKdop
xXP?(0-4)bDGlcpN
xXAc?(1-2)bDManpN3NA

aDGalpN(1-3)aXLDmanHepp
aDGlcp(1-4)aDGalpN
xXP?(0-2)aXLDmanHepp
xXP?(0-4)aXLDmanHepp
aLRhap(1-3)bDGlcp

xXAc?(1-2)bDQuipN
xXAc?(1-2)aLRhap
xXAc?(1-2)aLFucpN
aDGalp(1-3)bDGlcpN
aLRhap(1-3)aDGalp

aLRhap(1-3)aLRhap
bDGlcpN(1-3)aLRhap
bDGlcp(1-3)bDGalp
xXP?(0-6)bDGlcp
bDGlcp(1-2)bDGlcp

bDGlcp(1-3)bDGlcp
aDGlcp(1-2)aDGlcp
aDGlcp(1-2)bDGlcp
bDGlcp(1-3)aDGlcp
bDGlcp(1-4)aDGlcp

bDGalp(1-4)aDGlcp
aDGlcp(1-3)aDGlcp
aDGlcp(1-4)bDGalp
aXDDmanHepp(1-2)aXLDmanHepp
bDGlcp(1-4)bDGalp

bDGlcpA(1-2)aDManp
aDGalp(1-2)aDManp
aDManp(1-4)aLRhap
aDGalp(1-3)aDGlcp
aDManp(1-3)aDManp

aDRhap(1-3)aDRhap
aDGlcp(1-3)aLRhap
aLRhap(1-3)bDGlcpN
aDManp(1-5)aXKdop
xXMe?(1-2)aLFucp

xXP?(0-0)xXP?
xXCho?(1-0)xXP?
bDGlcpN(1-2)aLRhap
aDGalpN(1-3)bDGalpN
aLRhap(1-2)bDGalp

xXAc?(1-6)bDGlcp
aDGalpA(1-3)aXLDmanHepp
aXDDmanHepp(1-2)aDGalpA
bDGalpA(1-7)aXLDmanHepp
aXLDmanHepp(1-2)aXDDmanHepp

aDGlcpN(1-4)aDGalpA
xXP?(0-7)aXLDmanHepp
bDGalpN(1-3)aDGalp
bDGlcpN(1-4)bDGlcpN
aDManp(1-6)aDManp

xXP?(0-6)bDGalp
bDGlcp(1-2)aXLDmanHepp
bDGalp(1-3)aDGalpN
aLRhap(1-4)bDGlcp
bDGlcp(1-6)bDGlcp

xXAc?(1-6)bDGlcpN
xXMe?(1-6)bDGlcpA
bDXylp(1-4)aLRhap
bDManp(1-4)bDGlcpN
bDGalp(1-2)bDGlcpA

bDXylp(1-4)bDXylp
aDGlcp(1-2)bDFruf
aXKdop---lipid A
bDGlcp(1-28)xXOleanolic?
bDGlcpA(1-3)xXOleanolic?

aLRhap(1-2)aLArap
aDXylp(1-6)bDGlcp
aLRhap(1-2)bDGlcp
