# Supplementary material for: Carbohydrate Structure Database: tools for statistical analysis of bacterial, plant and fungal glycomes
Source: Database (Oxford). 2015 Sep 3;2015:bav073. doi: 10.1093/database/bav073 (PMC4559136; doi:10.1093/database/bav073)
Supplement: Supplementary Data [file supp_bav073_all_supplementary_data.zip › all_supplementary_data/bacteria_33sp_100-120-2-all-balme.nex]

#NEXUS
[R-package APE, Thu Dec  4 20:51:00 2014]

BEGIN TAXA;
	DIMENSIONS NTAX = 33;
	TAXLABELS
		Actinobacillus pleuropneumoniae
		Pseudomonas fluorescens
		Pseudomonas syringae
		Pseudomonas aeruginosa
		Yersinia enterocolitica
		Escherichia coli
		Shigella boydii
		Shigella dysenteriae
		Streptococcus pneumoniae
		Bacillus anthracis
		Bacillus subtilis
		Staphylococcus aureus
		Mycobacterium avium
		Mycobacterium smegmatis
		Rhodococcus equi
		Mycobacterium bovis
		Mycobacterium tuberculosis
		Streptococcus oralis
		Proteus mirabilis
		Proteus penneri
		Proteus vulgaris
		Salmonella enterica
		Shigella flexneri
		Klebsiella pneumoniae
		Yersinia pestis
		Yersinia pseudotuberculosis
		Campylobacter jejuni
		Neisseria gonorrhoeae
		Neisseria meningitidis
		Haemophilus influenzae
		Haemophilus ducreyi
		Helicobacter pylori
		Vibrio cholerae
	;
END;
BEGIN TREES;
	TRANSLATE
		1	Actinobacillus pleuropneumoniae,
		2	Pseudomonas fluorescens,
		3	Pseudomonas syringae,
		4	Pseudomonas aeruginosa,
		5	Yersinia enterocolitica,
		6	Escherichia coli,
		7	Shigella boydii,
		8	Shigella dysenteriae,
		9	Streptococcus pneumoniae,
		10	Bacillus anthracis,
		11	Bacillus subtilis,
		12	Staphylococcus aureus,
		13	Mycobacterium avium,
		14	Mycobacterium smegmatis,
		15	Rhodococcus equi,
		16	Mycobacterium bovis,
		17	Mycobacterium tuberculosis,
		18	Streptococcus oralis,
		19	Proteus mirabilis,
		20	Proteus penneri,
		21	Proteus vulgaris,
		22	Salmonella enterica,
		23	Shigella flexneri,
		24	Klebsiella pneumoniae,
		25	Yersinia pestis,
		26	Yersinia pseudotuberculosis,
		27	Campylobacter jejuni,
		28	Neisseria gonorrhoeae,
		29	Neisseria meningitidis,
		30	Haemophilus influenzae,
		31	Haemophilus ducreyi,
		32	Helicobacter pylori,
		33	Vibrio cholerae
	;
	TREE * BALME = [&U] (1:17.88436099,((((((2:17.63939932,3:7.008260678):4.760420986,4:-3.575735986):4.152255837,5:17.88870166):2.662686736,(((((6:-7.377164861,7:24.04066486):3.009632648,(8:14.36357369,(9:4.685859511,(10:26.09853351,((11:13.46179866,12:11.40592134):1.109543788,((((13:8.137017555,(14:8.603782895,15:12.07828711):0.8896674445):2.075732093,16:9.970827907):3.885997577,17:2.732594923):5.145406761,18:24.51142449):3.954635274):4.383989303):1.622897989):2.22169815):3.809668455):1.81229953,((19:5.157689786,(20:6.761888716,21:10.48384128):1.384485214):9.706785085,22:9.571797415):2.121174161):1.72080788,23:7.231416034):0.9614797084,24:13.78780652):1.78610245):1.573049065,(25:9.87732501,26:18.35090499):1.893224077):1.238186079,(27:6.429609492,(((28:15.15392104,29:0.8070289564):3.392748537,30:7.582516463):0.5526376478,(31:14.97579335,32:4.999916647):2.906386102):2.219037383):1.657911849):3.547469089,33:6.16950901);
END;
