# Supplementary material for: Carbohydrate Structure Database: tools for statistical analysis of bacterial, plant and fungal glycomes
Source: Database (Oxford). 2015 Sep 3;2015:bav073. doi: 10.1093/database/bav073 (PMC4559136; doi:10.1093/database/bav073)
Supplement: Supplementary Data [file supp_bav073_all_supplementary_data.zip › all_supplementary_data/bacteria_33sp_100-120-2-all-complete.nex]

#NEXUS
[R-package APE, Thu Dec  4 21:53:48 2014]

BEGIN TAXA;
	DIMENSIONS NTAX = 33;
	TAXLABELS
		Actinobacillus pleuropneumoniae
		Bacillus anthracis
		Bacillus subtilis
		Campylobacter jejuni
		Escherichia coli
		Haemophilus ducreyi
		Haemophilus influenzae
		Helicobacter pylori
		Klebsiella pneumoniae
		Mycobacterium avium
		Mycobacterium bovis
		Mycobacterium smegmatis
		Mycobacterium tuberculosis
		Neisseria gonorrhoeae
		Neisseria meningitidis
		Proteus mirabilis
		Proteus penneri
		Proteus vulgaris
		Pseudomonas aeruginosa
		Pseudomonas fluorescens
		Pseudomonas syringae
		Rhodococcus equi
		Salmonella enterica
		Shigella boydii
		Shigella dysenteriae
		Shigella flexneri
		Staphylococcus aureus
		Streptococcus oralis
		Streptococcus pneumoniae
		Vibrio cholerae
		Yersinia enterocolitica
		Yersinia pestis
		Yersinia pseudotuberculosis
	;
END;
BEGIN TREES;
	TRANSLATE
		1	Actinobacillus pleuropneumoniae,
		2	Bacillus anthracis,
		3	Bacillus subtilis,
		4	Campylobacter jejuni,
		5	Escherichia coli,
		6	Haemophilus ducreyi,
		7	Haemophilus influenzae,
		8	Helicobacter pylori,
		9	Klebsiella pneumoniae,
		10	Mycobacterium avium,
		11	Mycobacterium bovis,
		12	Mycobacterium smegmatis,
		13	Mycobacterium tuberculosis,
		14	Neisseria gonorrhoeae,
		15	Neisseria meningitidis,
		16	Proteus mirabilis,
		17	Proteus penneri,
		18	Proteus vulgaris,
		19	Pseudomonas aeruginosa,
		20	Pseudomonas fluorescens,
		21	Pseudomonas syringae,
		22	Rhodococcus equi,
		23	Salmonella enterica,
		24	Shigella boydii,
		25	Shigella dysenteriae,
		26	Shigella flexneri,
		27	Staphylococcus aureus,
		28	Streptococcus oralis,
		29	Streptococcus pneumoniae,
		30	Vibrio cholerae,
		31	Yersinia enterocolitica,
		32	Yersinia pestis,
		33	Yersinia pseudotuberculosis
	;
	TREE * COMPLETE = [&R] ((20:35.09558,((18:8.79162,(16:6.37342,17:6.37342):2.4182):17.989005,(1:24.102565,(33:20.08547,(31:18.772695,((32:10.841985,(8:9.19765,30:9.19765):1.644335):4.596955,(9:13.520315,(26:10.042735,(19:5.99168,21:5.99168):4.051055):3.47758):1.918625):3.333755):1.312775):4.017095):2.67806):8.314955):14.90442,((24:21.658985,((5:3.24905,23:3.24905):11.388995,(25:11.145985,29:11.145985):3.49206):7.02094):20.49958,((2:20.479305,(3:12.43386,27:12.43386):8.045445):17.43782,((14:18.444935,(6:12.72302,(4:8.381345,(7:5.565425,15:5.565425):2.81592):4.341675):5.721915):14.62914,(28:23.935185,((12:10.341035,22:10.341035):2.01261,(11:10.549945,(10:6.871345,13:6.871345):3.6786):1.8037):11.58154):9.13889):4.84305):4.24144):7.841435);
END;
