# Supplementary material for: Carbohydrate Structure Database: tools for statistical analysis of bacterial, plant and fungal glycomes
Source: Database (Oxford). 2015 Sep 3;2015:bav073. doi: 10.1093/database/bav073 (PMC4559136; doi:10.1093/database/bav073)
Supplement: Supplementary Data [file supp_bav073_all_supplementary_data.zip › all_supplementary_data/bacteria_33sp_100-120-2-all-olsme.nex]

#NEXUS
[R-package APE, Thu Dec  4 21:54:37 2014]

BEGIN TAXA;
	DIMENSIONS NTAX = 33;
	TAXLABELS
		Actinobacillus pleuropneumoniae
		Helicobacter pylori
		Bacillus anthracis
		Bacillus subtilis
		Staphylococcus aureus
		Mycobacterium avium
		Rhodococcus equi
		Mycobacterium smegmatis
		Mycobacterium bovis
		Mycobacterium tuberculosis
		Streptococcus oralis
		Shigella dysenteriae
		Streptococcus pneumoniae
		Klebsiella pneumoniae
		Yersinia enterocolitica
		Pseudomonas fluorescens
		Pseudomonas syringae
		Pseudomonas aeruginosa
		Proteus mirabilis
		Proteus penneri
		Proteus vulgaris
		Salmonella enterica
		Escherichia coli
		Shigella boydii
		Shigella flexneri
		Campylobacter jejuni
		Haemophilus ducreyi
		Haemophilus influenzae
		Neisseria gonorrhoeae
		Neisseria meningitidis
		Yersinia pestis
		Yersinia pseudotuberculosis
		Vibrio cholerae
	;
END;
BEGIN TREES;
	TRANSLATE
		1	Actinobacillus pleuropneumoniae,
		2	Helicobacter pylori,
		3	Bacillus anthracis,
		4	Bacillus subtilis,
		5	Staphylococcus aureus,
		6	Mycobacterium avium,
		7	Rhodococcus equi,
		8	Mycobacterium smegmatis,
		9	Mycobacterium bovis,
		10	Mycobacterium tuberculosis,
		11	Streptococcus oralis,
		12	Shigella dysenteriae,
		13	Streptococcus pneumoniae,
		14	Klebsiella pneumoniae,
		15	Yersinia enterocolitica,
		16	Pseudomonas fluorescens,
		17	Pseudomonas syringae,
		18	Pseudomonas aeruginosa,
		19	Proteus mirabilis,
		20	Proteus penneri,
		21	Proteus vulgaris,
		22	Salmonella enterica,
		23	Escherichia coli,
		24	Shigella boydii,
		25	Shigella flexneri,
		26	Campylobacter jejuni,
		27	Haemophilus ducreyi,
		28	Haemophilus influenzae,
		29	Neisseria gonorrhoeae,
		30	Neisseria meningitidis,
		31	Yersinia pestis,
		32	Yersinia pseudotuberculosis,
		33	Vibrio cholerae
	;
	TREE * OLSME = [&U] (1:20.04576113,(((((2:1.950165266,((3:26.08552025,(4:11.57766306,5:13.29005694):2.35922975):0.2247519931,(((((6:9.365684516,7:11.60709548):1.08922075,8:7.64675425):1.579483716,9:10.09512103):4.85478574,10:3.053537277):6.166022366,11:22.13848):3.540725313):4.275352778):0.8618559149,(12:16.55485548,13:5.737114516):0.4689537976):4.184276235,((14:12.65517005,((15:21.61071736,((16:23.48208968,17:1.165570323):6.116726083,18:-4.932041083):0.4088022826):4.635378428,((19:2.81309475,(20:6.34153129,21:10.90419871):3.72908025):7.377546296,22:10.92988862):4.11363206):0.8684036979):0.5442268924,(23:-6.44052425,(24:27.36574145,25:0.5307485484):6.61791425):1.318537657):1.669477917):0.970224059,(26:5.3119425,((27:20.59217919,28:2.299750806):2.553075431,(29:15.52927532,30:0.4316746774):2.093479569):3.633805):1.112003385):0.1978148646,(31:9.878150323,32:18.35007968):3.403543922):3.968688578,33:4.008108871);
END;
