# Supplementary material for: Carbohydrate Structure Database: tools for statistical analysis of bacterial, plant and fungal glycomes
Source: Database (Oxford). 2015 Sep 3;2015:bav073. doi: 10.1093/database/bav073 (PMC4559136; doi:10.1093/database/bav073)
Supplement: Supplementary Data [file supp_bav073_all_supplementary_data.zip › all_supplementary_data/genera_12p_100_120_2_balME.nex]

#NEXUS
[R-package APE, Wed Dec  3 21:32:05 2014]

BEGIN TAXA;
	DIMENSIONS NTAX = 37;
	TAXLABELS
		 Acinetobacter
		 Burkholderia
		 Klebsiella
		 Bacillus
		 Streptococcus
		 Mycobacterium
		 Acer
		 Nicotiana
		 Glycine
		 Saccharomyces
		 Aspergillus
		 Candida
		 Leishmania
		 Solanum
		 Nerium
		 Bupleurum
		 Panax
		 Aralia
		 Glycyrrhiza
		 Triticum
		 Lilium
		 Polygala
		 Allium
		 Rhizobium
		 Hafnia
		 Shigella
		 Salmonella
		 Escherichia
		 Proteus
		 Providencia
		 Vibrio
		 Haemophilus
		 Neisseria
		 Campylobacter
		 Helicobacter
		 Yersinia
		 Pseudomonas
	;
END;
BEGIN TREES;
	TRANSLATE
		1	 Acinetobacter,
		2	 Burkholderia,
		3	 Klebsiella,
		4	 Bacillus,
		5	 Streptococcus,
		6	 Mycobacterium,
		7	 Acer,
		8	 Nicotiana,
		9	 Glycine,
		10	 Saccharomyces,
		11	 Aspergillus,
		12	 Candida,
		13	 Leishmania,
		14	 Solanum,
		15	 Nerium,
		16	 Bupleurum,
		17	 Panax,
		18	 Aralia,
		19	 Glycyrrhiza,
		20	 Triticum,
		21	 Lilium,
		22	 Polygala,
		23	 Allium,
		24	 Rhizobium,
		25	 Hafnia,
		26	 Shigella,
		27	 Salmonella,
		28	 Escherichia,
		29	 Proteus,
		30	 Providencia,
		31	 Vibrio,
		32	 Haemophilus,
		33	 Neisseria,
		34	 Campylobacter,
		35	 Helicobacter,
		36	 Yersinia,
		37	 Pseudomonas
	;
	TREE * UNTITLED = [&U] (1:16.23364279,((2:11.4119669,3:10.2967131):1.800848707,(((4:12.27985387,5:5.071446128):0.5144300462,((6:4.540268904,(((7:12.68004225,8:13.30625775):2.088194297,((((9:18.53933233,10:0.2159976677):2.411545168,(11:10.49706443,12:7.80358557):1.204044832):2.364454722,13:12.33184028):2.262571036,14:13.71339396):1.75504164):2.588589862,((((15:4.275567419,((16:5.261638749,17:2.629321251):4.162920743,(18:7.847088933,19:8.228911067):6.559851757):1.464783831):1.856688873,20:6.572909877):1.782404587,(21:1.396249544,22:5.172880456):3.950422601):3.718502515,23:18.1757167):3.547031471):1.80668707):3.93234387,24:9.599830974):4.123501526):3.251802903,((((((25:12.50657095,26:3.399499046):0.9625042398,27:3.10004076):1.820858091,28:-0.05297559113):0.7977292322,(29:4.290484716,30:17.67473528):2.838750768):1.667609131,(31:11.42327586,((32:6.734817526,33:5.039622474):1.797650119,(34:8.430425761,35:10.70897424):0.5680023805):2.731885385):0.9427243068):0.3423205971,36:12.27089175):1.954497984):0.6659583055):2.249556293,37:-2.484712788);
END;
