# Supplementary material for: Carbohydrate Structure Database: tools for statistical analysis of bacterial, plant and fungal glycomes
Source: Database (Oxford). 2015 Sep 3;2015:bav073. doi: 10.1093/database/bav073 (PMC4559136; doi:10.1093/database/bav073)
Supplement: Supplementary Data [file supp_bav073_all_supplementary_data.zip › all_supplementary_data/rRNA_33bacterial_species.fasta]

>Streptococcus_pneumoniae
AUUUGAUCCUGGCUCAGGACGAACGCUGGCGGCGUGCCUAAUACAUGCAAGUAGAACGCUGAAGGAGGAGCUUGCUUCUCUGGAUGAGUUGCGAACGGGUGAGUAACGCGUAGGUAACCUGCCUGGUAGCGGGGGAUAACUAUUGGAAACGAUAGCUAAUACCGCAUAAGAGUGGAUGUUGCAUGACAUUUGCUUAAAAGGUGCACUUGCAUCACUACCAGAUGGACCUGCGUUGUAUUAGCUAGUUGGUGGGGUAACGGCUCACCAAGGCGACGAUACAUAGCCGACCUGAGAGGGUGAUCGGCCACACUGGGACUGAGACACGKCCCAGACUCCUACGGGAGGCAGCAGUAGGGAAUCUUCGGCAAUGGACGGAAGUCUGACCGAGCAACGCCGCGUGAGUGAAGAAGGUUUUCGGAUCGUAAAGCUCUGUUGUAAGAGAAGAACGAGUGUGAGAGUGGAAAGUUCACACUGUGACGGUAUCUUACCAGAAAGGGACGGCUAACUACGUGCCAGCAGCCGCGGUAAUACGUAGGUCCCGAGCGUUGUCCGGAUUUAUUGGGCGUAAAGCGAGCGCAGGCGGUUAGAUAAGUCUGAAGUUAAAGGCUGUGGCUUAACCAUAGUAGGCUUUGGAAACUGUUUAACUUGAGUGCAAGAGGGGAGAGUGGAAUUCCAUGUGUAGCGGUGAAAUGCGUAGAUAUAUGGAGGAACACCGGUGGCGAAAGCGGCUCUCUGGCUUGUAACUGACGCUGAGGCUCGAAAGCGUGGGGAGCAAACAGGAUUAGAUACCCUGGUAGUCCACGCUGUAAACGAUGAGUGCUAGGUGUUAGACCCUUUCCGGGGUUUAGUGCCGUAGCUAACGCAUUAAGCACUCCGCCUGGGGAGUACGACCGCAAGGUUGAAACUCAAAGGAAUUGACGGGGGCCCGCACAAGCGGUGGAGCAUGUGGUUUAAUUCGAAGCAACGCGAAGAACCUUACCAGGUCUUGACAUCCCUCUGACCGCUCUAGAGAUAGAGUUUUCCUUCGGGACAGAGGUGACAGGUGGUGCAUGGUUGUCGUCAGCUCGUGUCGUGAGAUGUUGGGUUAAGUCCCGCAACGAGCGCAACCCCUAUUGUUAGUUGCCAUCAUUCAGUUGGGCACUCUAGCGAGACUGCCGGUAAUAAACCGGAGGAAGGUGGGGAUGACGUCAAAUCAUCAUGCCCCUUAUGACCUGGGCUACACACGUGCUACAAUGGCUGGUACAACGAGUCGCAAGCCGGUGACGGCAAGCUAAUCUCUUAAAGCCAGUCUCAGUUCGGAUUGUAGGCUGCAACUCGCCUACAUGAAGUCGGAAUCGCUAGUAAUCGCGGAUCAGCACGCCGCGGUGAAUACGUUCCCGGGCCUUGUACACACCGCCCGUCACACCACGAGAGUUUGUAACACCCGAAGUCGGUGAGGUAACCGUAAGGAGCCAGCCGCCUAAGGUGGGAUAGAUGAUUGGGGUGAAGUCGUAACAAGGUCAGCCGUUUGGGAGA
>Yersinia_pestis
CAGAUGAACGCUGGCGGCAGGCCUAACACAUGCAAGUCGAGCGGCACCGGGAAGUAGUUUACUACUUUGCCGGCGAGCGGCGGACGGGUGAGUAAUGUCUGGGGAUCUGCCUGAUGGAGGGGGAUAACUACUGGAAACGGUAGCUAAUACCGCAUGACCUCGCAAGAGCAAAGUGGGGGACCUUAGGGCCUCACGCCAUCGGAUGAACCCAGAUGGGAUUAGCUAGUAGGUGGGGUAAUGGCUCACCUAGGCGACGAUCCCUAGCUGGUCUGAGAGGAUGACCAGCCACACUGGAACUGAGACACGGUCCAGACUCCUACGGGAGGCAGCAGUGGGGAAUAUUGCACAAUGGGCGCAAGCCUGAUGCAGCCAUGCCGCGUGUGUGAAGAAGGCCUUCGGGUUGUAAAGCACUUUCAGCGAGGAGGAAGGGGUUGAGUUUAAUACGCUCAAUCAUUGACGUUACUCGCAGAAGAAGCACCGGCUAACUCCGUGCCAGCAGCCGCGGUAAUACGGAGGGUGCAAGCGUUAAUCGGAAUUACUGGGCGUAAAGCGCACGCAGGCGGUUUGUUAAGUCAGAUGUGAAAUCCCCGCGCUUAACGUGGGAACUGCAUUUGAAACUGGCAAGCUAGAGUCUUGUAGAGGGGGGUAGAAUUCCAGGUGUAGCGGUGAAAUGCGUAGAGAUCUGGAGGAAUACCGGUGGCGAAGGCGGCCCCCUGGACAAAGACUGACGCUCAGGUGCGAAAGCGUGGGGAGCAAACAGGAUUAGAUACCCUGGUAGUCCACGCUGUAAACGAUGUCGACUUGGAGGUUGUGCCCUUGAGGCGUGGCUUCCGGAGCUAACGCGUUAAGUCGACCGCCUGGGGAGUACGGCCGCAAGGUUAAAACUCAAAUGAAUUGACGGGGGCCCGCACAAGCGGUGGAGCAUGUGGUUUAAUUCGAUGCAACGCGAAGAACCUUACCUACUCUUGACAUCCACAGAAUUUGGCAGAGAUGCUAAAGUGCCUUCGGGAACUGUGAGACAGGUGCUGCAUGGCUGUCGUCAGCUCGUGUUGUGAAAUGUUGGGUUAAGUCCCGCAACGAGCGCAACCCUUAUCCUUUGUUGCCAGCACGUAAUGGUGGGAACUCAAGGGAGACUGCCGGUGACAAACCGGAGGAAGGUGGGGAUGACGUCAAGUCAUCAUGGCCCUUACGAGUAGGGCUACACACGUGCUACAAUGGCAGAUACAAAGUGAAGCGAACUCGCGAGAGCCAGCGGACCACAUAAAGUCUGUCGUAGUCCGGAUUGGAGUCUGCAACUCGACUCCAUGAAGUCGGAAUCGCUAGUAAUCGUAGAUCAGAAUGCUACGGUGAAUACGUUCCCGGGCCUUGUACACACCGCCCGUCACACCAUGGGAGUGGGUUGCAAAAGAAGUAGGUAGCUUAACCUUCGGGAGGGCGCUUACCACUUUGUGAUUCAUGACUGGGGUGAAGUCGUAAC
>Haemophilus_influenzae
AUUGAAGAGUUUGAUCAUGGCUCAGAUUGAACGCUGGCGGCAGGCUUAACACAUGCAAGUCGAACGGUAGCAGGAGGAAGCUUGCUUUCUUGCUGACGAGUGGCGGACGGGUGAGUAAUGCUUGGGAAUCUGGCUUAUGGAGGGGGAUAACGACGGGAAACUGUCGCUAAUACCGCGUAGUGUCGAGAGACGAAAGUGCGGGACUGUAAAGCCGCAUGCCAUAAGAUGAGCCCAAGUGGGAUUAGGUAGUUGGUGGGGUAAUGGCUCACCAAGCCUGCGAUCUCUAGCUGGUCUGAGAGGAUGACCAGCCACACUGGAACUGAGACACGGUCCAGACUCCUACGGGAGGCAGCAGUGGGGAAUAUUGCGCAAUGGGGGGAACCCUGACGCAGCCAUGCCGCGUGAAUGAAGAAGGCCUUCGGGUUGUAAAGUUCUUUCGGUAUUGAGGAAGGUUGAUGUGUUAAUAGUACAUCAAAUUGACGUUAAAUACAGAAGAAGCACCGGCUAACUCCGUGCCAGCAGCCGCGGUAAUACGGAGGGUGCGAGCGUUAAUCGGAAUAACUGGGCGUAAAGGGCACGCAGGCGGUUAUUUAAGUGAGGUGUGAAAGCCCUGGGCUUAACCUGGGAAUAGCAUUUCAGACUGGGUAACUAGAGUACUUUAGGGAGGGGUAGAAUUCCACGUGUAGCGGUGAAAUGCGUAGAGAUGUGGAGGAAUACCGAAGGCGAAGGCAGCCCCUUGGGAAUGUACUGACGCUCAUGUGCGAAAGCGUGGGGAGCAAACAGGAUUAGAUACCCUGGUAGUCCACGCUGUAAACGCUGUCGAUUUGGGGGUUGGGGUUUAACUCUGGCGCCCGUAGCUAACGUGAUAAAUCGACCGCCUGGGGAGUACGGCCGCAAGGUUAAAACUCAAAUGAAUUGACGGGGGCCCGCACAAGCGGUGGAGCAUGUGGUUUAAUUCGAUGCAACGCGAAGAACCUUACCUACUCUUGACAUCCAACGAAUUCGAUAGAGAUAUUGGAGUGCCUUCGGGAACGUUGAGACAGGUGCUGCAUGGCUGUCGUCAGCUCGUGUUGUGAAAUGUUGGGUUAAGUCCCGCAACGAGCGCAACCCUUAUCCUUUGUUGCCAGCGAUUAGGUCGGGAACUCAAAGGAGACUGCCAGUGAUAAACUGGAGGAAGGUGGGGAUGACGUCAAGUCAUCAUGGCCCUUACGAGUAGGGCUACACACGUGCUACAAUGGCGUAUACAGAGGGAAGCGAAGCUGCGAGGUGGAGCGAAUCUCAUAAAGUACGUCUAAGUCCGGAUUGGAGUCUGCAACUCGACUCCAUGAAGUCGGAAUCGCUAGUAAUCGCGAAUCAGAAUGUCGCGGUGAAUACGUUCCCGGGCCUUGUACACACCGCCCGUCACACCAUGGGAGUGGGUUGUACCAGAAGUAGAUAGCUUAACCUUUUGGAGGGCGUUUACCACGGUAUGAUUCAUGACUGGGGUGAAGUCGUAACAAGGUAACCGUAGGGGAACCUGCGGUUGGAUCACCUCCUUA
>Pseudomonas_syringae
AGAGUUUGAUCCUGGCUCAGAUUGAACGCUGGCGGCAGGCCUAACACAUGCAAGUCGAGCGGCAGCACGGGUACUUGUACCUGGUGGCGAGCGGCGGACGGGUGAGUAAUGCCUAGGAAUCUGCCUGGUAGUGGGGGAUAACGCUCGGAAACGGACGCUAAUACCGCAUACGUCCUACGGGAGAAAGCAGGGGGACCUUCGGGCCUUGCGCUAUCAGAUGAGCCUAGGUCGGAUUAGCUAGUUGGUGAGUGUAAUGGCUCACCAAGGCGACGAUCCGUAACUGGUCUGAGAGGAUGAUCAGUCACACUGGAACUGAGACACGGUCCAGACUCCUACGGGAGGCAGCAGUGGGGAAUAUUGGACAAUGGGCGAAAGCCUGAUCCAGCCAUGCCGCGUGUGUGAAGAAGGUCUUCGGAUUGUAAAGCACUUUAAGUUGGGAGGAAGGGCAGUUACCUAAUACGUGAUUGUAUUUGACGUUACCGACAGAAUAAGCACCGGCUAACUCUGUGCCAGCAGCCGCGGUAAUACAGAGGGUGCAAGCGUUAAUCGGAAUUACUGGGCGUAAAGCGCGCGUAGGUGGUUUGUUAAGUUGAAUGUGAAAUCCCCCGGGCUCAACCUGGGAACUGCAUCCAAAACUGGCAAGCUAGAGUAUGGUAGAGGGUGGUGGAAUUUCCUGUGUAGCGGUGAAAUGCGUAGAUAUAGGAAGGAACACCAGUGGCGAAGGCGACACCUGGACUGAUACUGACACUGAGGUGCGAAAGCGUGGGGAGCAAACAGGAUUAGAUACCCUGGUAGUCCACAGCACGUAAACGAUGUCAACUAGCAAGUUGGGAGCCAUUGAGCUCUUAGUGGCGCAGCUAACAGCAUUAAGUUGACACAGCCUGGGGAGUACAGGCACAGCAAGGUUAAAAACUCAAAUGAAUUGACGGGGGCCACGCACAAGCGGUGGAGCAAUGUGGUUUAAUUCGAAGCAACGCGAAGAACACUUACCAGGCCUUGACAUCCAAUGAACUUUCCAGAGAUGGAUGGGUGCACUUCGGGAACAUUGAGACAGGUGCUGCAUGGCUGUCGUCAGCUCGUGUCGUGAGAUGUUGGGUUAAGUCCCGUAACGAGCGCAACCCUUGUCCUUAGUUACCAGCACGUUAUGGUGGGCACUCUAAGGAGACUGCCGGUGACAACCGGAGGAAGGUGGGGAUGACGUCAAGUCAUCAUUGGCCCUACGGCCUUGGGCAUACACACCGUGCUCAAUGGUCGGUACAGAGGGUUGCCAAGCCGCGAGGUGGAGCUAAUCUCACAAAACCGAUCGUAGUCCGGAUCGCAGUCUGCAACUCGACUGCGUGAAGUCGGAAUCGCUAGUAAUCGCGAAUCAGAAUGUCGCGGUGAAUACGUUCCCGGGCCUUGUACACACCGCCCGUCACACCAUGGGAGUGGGUUGCACCAGAAGUAGCUAGUCUAACCUUCGGGGGGACGGUUACCACGGUGUGAUUCAUGACUGGGGUGAAGUCGUAACAAGGUAGCCGUAGGGGAACCUGCGGCUGGAUCACCUCCUU
>Yersinia_pseudotuberculosis
GAGUUUGAAUCAUGGCUCAGAUUGAACGCUGGCGGCAGGCCUAACACAUGCAAGUCGAGCGGCAGCGGGAAGUAGUUUACUACUUUGCCGGCGAGCGGCGGACGGGUGAGUAAUGUCUGGGGAUCUGCCUGAUGGAGGGGGAUAACUACUGGAAACGGUAGCUAAUACCGCAUGACCUCGCAAGAGCAAAGUGGGGGACCUUAGGGCCUCACGCCAUCGGAUGAACCCAGAUGGGAUUAGCUAGUAGGUGGGGUAAUGGCUCACCUAGGCGACGAUCCCUAGCUGGUCUGAGAGGAUGACCAGCCACACUGGAACUGAGACACGGUCCAGACUCCUACGGGAGGCAGCAGUGGGGAAUAUUGCACAAUGGGCGCAAGCCUGAUGCAGCCAUGCCGCGUGUGUGAAGAAGGCCUUCGGGUUGUAAAGCACUUUCAGCGAGGAGGAAGGGGUUGAGUUUAAUACGCUCAAUCAUUGACGUUACUCGCAGAAGAAGCACCGGCUAACUCCGUGCCAGCAGCCGCGGUAAUACGGAGGGUGCAAGCGUUAAUCGGAAUUACUGGGCGUAAAGCGCACGCAGGCGGUUUGUUAAGUCAGAUGUGAAAUCCCCGCGCUUAACGUGGGAACUGCAUUUGAAACUGGCAAGCUAGAGUCUUGUAGAGGGGGGUAGAAUUCCAGGUGUAGCGGUGAAAUGCGUAGAGAUCUGGAGGAAUACCGGUGGCGAAGGCGGCCCCCUGGACAAAGACUGACGCUCAGGUGCGAAAGCGUGGGGAGCAAACAGGAUUAGAUACCCUGGUAGUCCACGCUGUAAACGAUGUCGACUUGGAGGUUGUGCCCUUGAGGCGUGGCUUCCGGAGCUAACGCGUUAAGUCGACCGCCUGGGGAGUACGGCCGCAAGGUUAAAACUCAAAUGAAUUGACGGGGGCCCGCACAAGCGGUGGAGCAUGUGGUUUAAUUCGAUGCAACGCGAAGAACCUUACCUACUCUUGACAUCCACAGAAUUUGGCAGAGAUGCUAAAGUGCCUUCGGGAACUGUGAGACAGGUGCUGCAUGGCUGUCGUCAGCUCGUGUUGUGAAAUGUUGGGUUAAGUCCCGCAACGAGCGCAACCCUUAUCCUUUGUUGCCAGCACGUAAUGGUGGGAACUCAAGGGAGACUGCCGGUGACAAACCGGAGGAAGGUGGGGAUGACGUCAAGUCAUCAUGGCCCUUACGAGUAGGGCUACACACGUGCUACAAUGGCAGAUACAAAGUGAAGCGAACUCGCGAGAGCCAGCGGACCACAUAAAGUCUGUCGUAGUCCGGAUUGGAGUCUGCAACUCGACUCCAUGAAGUCGGAAUCGCUAGUAAUCGUAGAUCAGAAUGCUACGGUGAAUACGUUCCCGGGCCUUGUACACACCGCCCGUCACACCAUGGGGAGUGGGGUUGCAAAAGAAGUAGGUAGCUUAACCUUCGGGAGGGCGCUUACCACUUUGUGAUUCAUGACUGGGGUGAAGUCGUAACAAAGGUAAC
>Proteus_penneri
CUCCAGAGUUUGAUCAUGGCUCAGAUUGAACGCUGGCGGCAGGCCUAACACAUGCAAGUCGGGCGGUAACAGGAGAAAGCUUGCUUUCUUGCUGACGAGCGGCGGACGGGUGAGUAAUGUAUGGGGAUCUGCCCGAUAGAGGGGGAUAACUACUGGAAACGGUGGCUAAUACCGCAUGACGUCUACGGACCAAAGCAGGGGCUCUUCGGACCUUGCGCUAUCGGAUGAACCCAUAUGGGAUUAGCUAGUAGGUGGGGUAAAGGCUCACCUAGGCGACGAUCUCUAGCUGGUCUGAGAGGAUGAUCAGCCACACUGGGACUGAGACACGGCCCAGACUCCUACGGGAGGCAGCAGUGGGGAAUAUUGCACAAUGGGCGCAAGCCUGAUGCAGCCAUGCCGCGUGUAUGAAGAAGGCCUUAGGGUUGUAAAGUACUUUCAGCGGGGAGGAAGGUGUUAAGAUUAAUACUCUUAGCAAUUGACGUUACCCGCAGAAGAAGCACCGGCUAACUCCGUGCCAGCAGCCGCGGUAAUACGGAGGGUGCAAGCGUUAAUCGGAAUUACUGGGCGUAAAGCGCACGCAGGCGGUCAAUUAAGUCAGAUGUGAAAGCCCCGAGCUUAACUUGGGAAUUGCAUCUGAAACUGGUUGGCUAGAGUCUUGUAGAGGGGGGUAGAAUUCCACGUGUAGCGGUGAAAUGCGUAGAGAUGUGGAGGAAUACCGGUGGCGAAGGCGGCCCCCUGGACAAAGACUGACGCUCAGGUGCGAAAGCGUGGGGAGCAAACAGGAUUAGAUACCCUGGUAGUCCACGCUGUAAACGAUGUCGAUUUAGAGGUUGUGGUCUUGAACCGUGGCUUCUGGAGCUAACGCGUUAAAUCGACCGCCUGGGGAGUACGGCCGCAAGGUUAAAACUCAAAUGAAUUGACGGGGGCCCGCACAAGCGGUGGAGCAUGUGGUUUAAUUCGAUGCAACGCGAAGAACCUUACCUACUCUUGACAUCCAGCGAAUCCUUUAGAGAUAGAGGAGUGCCUUCGGGAACGCUGAGACAGGUGCUGCAUGGCUGUCGUCAGCUCGUGUUGUGAAAUGUUGGGUUAAGUCCCGCAACGAGCGCAACCCUUAUCCUUUGUUGCCAGCGCGUGAUGGCGGGAACUCAAAGGAGACUGCCGGUGAUAAACCGGAGGAAGGUGGGGAUGACGUCAAGUCAUCAUGGCCCUUACGAGUAGGGCUACACACGUGCUACAAUGGCAGAUACAAAGAGAAGCGACCUCGCGAGAGCAAGCGGAACUCAUAAAGUCUGUCGUAGUCCGGAUUGGAGUCUGCAACUCGACUCCAUGAAGUCGGAAUCGCUAGUAAUCGUAGAUCAGAAUGCUACGGUGAAUACGUUCCCGGGCCUUGUACACACCGCCCGUCACACCAUGGGAGUGGGUUGCAAAAGAAGUAGGUAGCUUAACCUUCGGGAGGGCGCUUACCACUUUGUGAUUCAUGACUGGGGUGAAGUCGUAACAAGGUAACCGUAGGGGAACCUGCGGCUGGAUCAUCUCC
>Mycobacterium_bovis
GGCGGCGUGCUUAACACAUGCAAGUCGAACGGAAAGGUCUCUUCGGAGAUACUCGAGUGGCGAACGGGUGAGUAACACGUGGGUGAUCUGCCCUGCACUUCGGGAUAAGCCUGGGAAACUGGGUCUAAUACCGGAUAGGACCACGGGAUGCAUGUCUUGUGGUNGAAAGCGCUUUAGCGGUGUGGGAUGAGCCCGCGGCCUAUCAGCUUGUUGGUGGGGUNACGGCCUACCAAGGCGACGACGGGUAGCCGGCCUGAGAGGGUGUCCGGCCACACUGGGACUGAGAUACGGCCCAGACUCCUACGGGAGGCAGCAGUGGGGAAUAUUGCACAAUGGGCGCAAGCCUGAUGCAGCGACGCCGCGUGGGGGAUGACGGCCUUCGGGUUGUAAACCUCUUUCACCAUCGACGAAGGUCCGGGUUCUCUCGGAUUGACGGUAGGUGGAGAAGAAGCACCGGCCAACUACGUGCCAGCAGCCGCGGUAAUACGUAGGGUGCGAGCGUUGUCCGGAAUUACUGGGCGUAAAGAGCUCGUAGGUGGUUUGUCGCGUUGUUCGUGAAAUCUCACGGCUUAACUGUGAGCGUGCGGGCGAUACGGGCAGACUAGAGUACUGCAGGGGAGACUGGAAUUCCUGGUGUAGCGGUGGAAUGCGCAGAUAUCAGGAGGAACACCGGUGNCGAAGGCGGGUCUCUGGGCAGUAACUGACGCUGAGGAGCGAAAGCGUGGGGAGCGAACAGGAUUAGAUACCCUGGUNGUCCACGCCGUAAACGGUGGGUACUAGGUGUGGGUUUCCUUCCUUGGGAUCCGUGCCGUAGCUAACGCAUUAAGUACCCCGCCUGGGGAGUACGGCCGCAAGGCUAAAACUCAAAGGAAUUGACGGGGGCCCGCACAAGCGGCGGAGCAUGUGGAUUAAUUCGAUGCAACGCGAAGAACCUUACCUGGGUUUGACAUGCACAGGACGCGUCUAGAGAUAGGCGUUCCCUUGUGGCCUGUGUGCAGGUGGUGCAUGGCUGUCGUCAGCUCGUGUCGUGAGAUGUUGGGUUAAGUCCCGCAACGAGCGCAACCCUUGUCUCAUGUUGCCAGCACGUAAUGGUGGGGACUCGUGAGAGACUGCCGGGGUCAACUCGGAGGAAGGUGGGGAUGACGUCAAGUCAUCAUGCCCCUUAUGUCCAGGGCUUCACACAUGCUACAAUGGCCGGUACAAAGGGCUNCGAUGCCGCGAGGUUAAGCGAAUCCUUAAAAGCCGGUCUCAGUUCGGAUCGGGGUCUGCAACUCGACCCCGUGAAGUCGGAGUCGCUAGUAAUCGCAGAUCAGCAACGCUGCGGUGAAUACGUUCCCGGGCCUUGUACACACCGCCCGUCACGUCAUGAAAGUCGGUAACACCCGAAGCCAGUGGCCUAACCCUUGGGAGGGAGCUGUCGA
>Mycobacterium_smegmatis
UUUUUGUUUGGAGAGUUUGAUCCUGGCUCAGGACGAACGCUGGCGGCGUGCUUAACACAUGCAAGUCGAACGGAAAGGCCCUUUCGGGGGUACUCGAGUGGCGAACGGGUGAGUAACACGUGGGUGAUCUGCCCUGCACUUUGGGAUAAGCCUGGGAAACUGGGUCUAAUACCGAAUACACCCUGCUGGUCGCAUGGCCUGGUAGGGGAAAGCUUUUGCGGUGUGGGAUGGGCCCGCGGCCUAUCAGCUUGUUGGUGGGGUGAUGGCCUACCAAGGCGACGACGGGUAGCCGGCCUGAGAGGGUGACCGGCCACACUGGGACUGAGAUACGGCCCAGACUNCUACGGGAGGCAGCAGUGGGGAAUAUUGCACAAUGGGCGCAAGCCUGAUGCAGCGACGCCGCGUGAGGGAUGACGGCCUUCGGGUUGUAAACCUCUUUCAGCACAGACGAAGCGCAAGUGACGGUAUGUGCAGAAGAAGGACCGGCCAACUACGUGCCAGCAGCCGCGGUAAUACGUAGGGUCCGAGCGUUGUCCGGAAUUACUGGGCGUAAAGAGCUCGUAGGUGGUUUGUCGCGUUGUUCGUGAAAACUCACAGCUUAACUGUGGGCGUGCGGGCGAUACGGGCAGACUAGAGUACUGCAGGGGAGACUGGAAUUCCUGGUGUAGCGGUGGAAUGCGCAGAUAUCAGGAGGAACACCGGUGGCGAAGGCGGGUCUCUGGGCAGUAACUGACGCUGAGGAGCGAAAGCGUGGGGAGCGAACAGGAUUAGAUACCCUGGUAGUCCACGNCGUAAACGGUGGGUACUAGGUGUGGGUUUCCUUCCUUGGGAUCCGUGCCGUAGCUAACGCAUUAAGUANCCCGCCUGGGGAGUACGGNCGCAAGGCUAAAACUCAAAGGAAUUGACGGGGGNCCGCACAAGCGGCGGAGCAUGUGGAUUAAUUCGAUGCAACGCGAAGAACCUUACCUGGGUUUGACAUGCACAGGACGCCGGCAGAGAUGUCGGUUCCCUUGUGGCCUGUGUGCAGGUGGUGCAUGGCUGUCGUCAGCUCGUGUCGUGAGAUGUUGGGUUAAGUCCCGCAACGAGCGCAACCCUUGUCUCAUGUUGCCAGCACGUUAUGGUGGGGACUCGUGAGAGACUGCCGGGGUCAACUCGGAGGAAGGUGGGGAUGACGUCAAGUCAUCAUGCCCCUUAUGUCCAGGGCUUCACACAUGCUACAAUGGCCGGUACAAAGGGCUGCGAUGCCGUGAGGUGGAGCGAAUCCUUUCAAAGCCGGUCUCAGUUCGGAUCGGGGUCUGCAACUCGACCCCGUGAAGUCGGAGUCGCUAGUAAUCGCAGAUCAGCAACGCUGCGGUGAAUACGUUCCCGGGCCUUGUACACACCGCCCGUCACGUCAUGAAAGUCGGUAACACCCGAAGCCGGUGGCCUAACCCUUGUGGAGGGAGCCGUCGAAGGUGGGAUCGGCGAUUGGGACGAAGUCGUAACAAGGUAGCCGUACCGGAAGGUGCGGCUGGAUCACCUCCUUUCU
>Shigella_dysenteriae
AAAUUCAAGAGAAAGAUCAUGGCUCAGAUUGAACGCUGGCGGCAGGCCUAACACAUGGUAGUCGAACGGUAACAGGAAGCAGCUUGCUGCUUCGCUGACGAGUGGCGGACGGGUGAGUAAUGUCUGGGAAACUGCCUGAUGGAGGGGGAUAACUACUGGAAACGGUAGCUAAUACCGCAUAACGUCGCAAGACCAAAGAGGGGGACCUUCGGGCCUCUUGCCAUCGGAUGUGCCCAGAUGGGAUUAGCUUGUUGGUGGGGUAACGGCUCACCAAGGCGACGAUCCCUAGCUGGUCUGAGAGGAUGACCAGCCACACUGGUUCUGAGACACGGUCCAGACUCCUACGGGAGGCAGCAGUGGGGAAUAUUGCAGUAUGGGCGCAAGCCUGAUGCAGCCAUGCCGCGUGUAUGAAGAAGGCCUUCGGGUUGUAAAGUACUUUCAGCGGGGAGGAAGGGAGUAAAGUUAAUACCUUUGCUCAUUGACGUUACCCGCAGAAGAAGCACCGGCUAACUCCGUGCCAGCAGCCGCGGUAAUACGGAGGGUGCAAGCGUUAAUCGGAAUUACUGGGCGUAAAGCGCACAUAGGCGGUUUGUUAAGUCAGAUGUGAAAUCCCCGGGCUCAACCUGGGAACUGCAUCUGAUACUGGCAAGCUUGAGUCUCGUAGAGGGGGGUACUAUUCCAGGUGUAGCGGUGAAAUGCGUAGAGAUCUGGAGGAAUACCGGUGGCGAAGGCGGCCCCCUGGACGAAGACUGACGCUCAGGUGCGAAAGCGUGGGGAGCAAACAGGAUUAGAUACCCUGGUAGUCCACGCCGUAAACGAUGUCGACUUGGAGGUUGUGCCCUUGAGGCGUGGCUUCCGGAGCUAACGCGUUAAGUCGACCGCCUGGGGAGUACGGCCGCAAGGUUAAAACUCAAAUGAAUUGACGGGGGCCCGCACAAGCGGUGGAGCAUGUGGUUUAAUUCGAUGCAACGCGAAGAACCUUACCUGGUCUUGACAUCCACGGAAGAAAUCAGAGAUGAGAAUGUGCCUUCGGGAACCGUGAGACAGGUGCUGCAUGGCUGUCGUCAGCUCGUGUUGUGAAAUGUUGGGUUAAGUCCCGCAACGAGCGCAACCCUUAUCCUUUGUUGCCAGCGGUCCGGCCGGGAACUCAAAGGAGACUGCCAGUGAUAAACUGGAGGAAGGUGGGGAUGACGUCAAGUCAUCAUGGCCCUUACGACCAGGGCUACACACGUGCUACAAUGGCGCAUACAAAGAGAAGCGACCUCGCGAGAGCAAGCGGACCUCAUAUUGUGCGUCGUAGUCCGGAUUGGAGUCACCAACUCGACUCCAUGAAGUCGGAAUCGCUAGUAAUCGUGGAUCAGAAUGCCACGGUGAAUACGUUCCCGGGCCUUGUACACACCGCCCGUCACACCAUGGGAGUGGGUUGCAAAAGAAGUAGGUAGCUUAACCUUCGGGAGGGCGCUUACCACUUUGUGAUUCAUGACUGGGGUGAAGUCGUAACAAGGUAACCGUAGGGGAACCUGCGGUUAU
>Neisseria_meningitidis
UUGAACGCUGGCGGCAUGCUUUACACAUGCAAGUCGGACGGCAGCACAGAGAAGCUUGCUUCUCGGGUGGCGAGUGGCGAACGGGUGAGUAACAUAUCGGAACGUACCGAGUAGUGGGGGAUAACUGAUCGAAAGAUCAGCUAAUACCGCAUACGUCUUGAGAGAGAAAGCAGGGGACCUUCGGGCCUUGCGCUAUUCGAGCGGCCGAUAUCUGAUUAGCUAGUUGGUGGGGUAAAGGCCUACCAAGGCGACGAUCAGUAGCGGGUCUGAGAGGAUGAUCCGCCACACUGGGACUGAGACACGGCCCAGACUCCUACGGGAGGCAGCAGUGGGGAAUUUUGGACAAUGGGCGCAAGCCUGAUCCAGCCAUGCCGCGUGUCUGAAGAAGGCCUUCGGGUUGUAAAGGACUUUUGUCAGGGAAGAAAAGGCUGUUGCUAAUAUCAGCGGCUGAUGACGGUACCUGAAGAAUAAGCACCGGCUAACUACGUGCCAGCAGCCGCGGUAAUACGUAGGGUGCGAGCGUUAAUCGGAAUUACUGGGCGUAAAGCGGGCGCAGACGGUUACUUAAGCAGGAUGUGAAAUCCCCGGGCUCAACCCGGGAACUGCGUUCUGAACUGGGUGACUCGAGUGUGUCAGAGGGAGGUAGAAUUCCACGUGUAGCAGUGAAAUGCGUAGAGAUGUGGAGGAAUACCGAUGGCGAAGGCAGCCUCCUGGGACAACACUGACGUUCAUGCCCGAAAGCGUGGGUAGCAAACAGGAUUAGAUACCCUGGUAGUCCACGCCCUAAACGAUGUCAAUUAGCUGUUGGGCAACCUGAUUGCUUGGUAGCGUAGCUAACGCGUGAAAUUGACCGCCUGGGGAGUACGGUCGCAAGAUUAAAACUCAAAGGAAUUGACGGGGACCCGCACAAGCGGUGGAUGAUGUGGAUUAAUUCGAUGCAACGCGAAGAACCUUACCUGGUCUUGACAUGUACGGAAUCCUCCGGAGACGGAGGAGUGCCUUCGGGAGCCGUAACACAGGUGCUGCAUGGCUGUCGUCAGCUCGUGUCGUGAGAUGUUGGGUUAAGUCCCGCAACGAGCGCAACCCUUGUCAUUAGUUGCCAUCAUUCAGUUGGGCACUCUAAUGAGACUGCCGGUGACAAGCCGGAGGAAGGUGGGGAUGACGUCAAGUCCUCAUGGCCCUUAUGACCAGGGCUUCACACGUCAUACAAUGGUCGGUACAGAGGGUAGCCAAGCCGCGAGGCGGAGCCAAUCUCACAAAACCGAUCGUAGUCCGGAUUGCACUCUGCAACUCGAGUGCAUGAAGUCGGAAUCGCUAGUAAUCGCAGGUCAGCAUACUGCGGUGAAUACGUUCCCGGGUCUUGUACACACCGCCCGUCACACCAUGGGAGUGGGGGAUACCAGAAGUAGGUAGGAUAACCACAAGGAGUCCGCUUACCACGGUAUGCUUCAUGACUGGGGUGAAGUCGUAA
>Haemophilus_ducreyi
AAUUGAAGAGUUUGAUCAUGGCUCAGAUUGAACGCUGGCGGCAGGCUUAACACAUGCAAGUCGAACGGUAGCACGAAGGACUUGCUCCUUGGGUGACGAGUGGCGGACGGGUGAGUAAUGCUUGGGAAUCUGGCUUAUGGAGGGGGAUAACUACGGGAAACUGUAGCUAAUACCGCGUAAUAUCUUCGGAUUAAAGGGUGGGACCUUCGGGCCACCUGCCAUAAGAUGAGCCCAAGUGGGAUUAGGUAGUUGGUUAGGUAAAGGCUGACCAAGCCGACGAUCUCUAGCUGGUCUGAGAGGAUGACCAGCCACACUGGAACUGAGACACGGUCCAGACUCCUACGGGAGGCAGCAGUGGGGAAUAUUGCACAAUGGGGGAAACCCUGAUGCAGCCAUGCCGCGUGAAUGAAGAAGGCCUUCGGGUUGUAAAGUUCUUUCGGUGAUGAGGAAGGCAGUUUUGUUAAUAGCAAAAUUGAUUGACGUUAGUCACAGAAGAAGCACCGGCUAACUCCGUGCCAGCAGCCGCGGUAAUACGGGGGGUGCGAGCGUUAAUCGGAAUAACUGGGCGUAAAGGGCACGCAGGCGGUUGAUUAAGUGAGAUGUGAAAGCCCCGGGCUUAACCUGGGAAUUGCAUUUCAUACUGGUCAACUAGAGUACUUUAGGGAGGGGUAGAAUUCCACGUGUAGCGGUGAAAUGCGUAGAGAUGUGGAGGAAUACCGAAGGCGAAGGCAGCCCCUUGGGAAUGUAUUGACGCUCAUGUGCGAAAGCGUGGGGAGCAAACAGGAUUAGAUACCCUGGUAGUCCACGCUGUAAACGAUGUCGAUUUGGGGGUUGGUCUUUAAGACUGGCGCCCGAAGCUAACGUGAUAAAUCGACCGCCUGGGGAGUACGGCCGCAAGGUUAAAACUCAAAUGAAUUGACGGGGGCCCGCACAAGCGGUGGAGCAUGUGGUUUAAUUCGAUGCAACGCGAAGAACCUUACCUACUCUUGACAUCCAUAGAAGAACUCAGAGAUGAGUUUGUGCCUUCGGGAACUAUGUGACAGGUGCUGCAUGGCUGUCGUCAGCUCGUGUUGUGAAAUGUUGGGUUAAGUCCCGCAACGAGCGCAACCCUUAUCCUUUGUUGCCAGCAUGUAAUGAUGGGAACUCAAAGGAGACUGCCAGUGAUAAACUGGAGGAAGGUGGGGAUGACGUCAAGUCAUCAUGGCCCUUACGAGUAGGGCUACACACGUGCUACAAUGGCGUAUACAGAGGGCGGCAAACCUGCAAAGGGGAGCGAAUCUCACAAAGUACGUCUAAGUCCGGAUUGGAGUCUGCAACUCGACUCCAUGAAGUCGGAAUCGCUAGUAAUCGCAAAUCAGAAUGUUGCGGUGAAUACGUUCCCGGGCCUUGUACACACCGCCCGUCACACCAUGGGAGUGGGUUGUACCAGAAGUAGAUAGCUUAACCUUCGGGAGGGCGUUUACCACGGUAUGAUUCAUGACUGGGGUGAAGUCGUAACAAGGUAACCGUAGGGGAACCUGCGGUUGGAUCACCUCCUUA
>Shigella_boydii
AUUGAACGCUGGCGGCAGGCCUAACACAUGCAAGUCGAACGGUAACAGGAAGCAGCUUGCUGAUUCGCUGACGAGUGGCGGACGGGUGAGUAAUGUCUGGGAAACUGCCUGAUGGAGGGGGAUAACUACUGGAAACGGUAGCUAAUACCGCAUAAUGUCGCAAGACCAAAGAGGGGGACCUUCGGGCCUCUUGCCAUCGGAUGUGCCCAGAUGGGAUUAGCUUGUUGGUGGGGUAACGGCUCACCAAGGCGACGAUCCCUAGCUGGUCUGAGAGGAUGACCAGCCACACUGGAACUGAGACACGGUCCAGACUCCUACGGGAGGCAGCAGUGGGGAAUAUUGCACAAUGGGCGCAAGCCUGAUGCAGCCAUGCCGCGUGUAUGAAGAAGGCCUUCGGGUUGUAAAGUACUUUCAGCGGGGAGGAAGGGAGUAAAGUUAAUACCUUUGCUCAUUGACGUUAUCCGCAGAAGAAGCACCGGCUAACUCCGUGCCAGCAGCCGCGGUAAUACGGAGGGUGCAAGCGUUAAUCGGAAUUACUGGGCGUAAAGCGCACGCAGGCGGUUUGUUAAGUCAGAUGUGAAAUCCCCGGGCUCAACCUGGGAACUGCAUCUGAUACUGGCAAGCUUGAGUCUCGUAGAGGGGGGUAGAAUUCCAGGUGUAGCGGUGAAAUGCGUAGAGAUCUGGAGGAAUACCGGUGGCGAAGGCGGCCCCCUGGACGAAGACUGACGCUCAGGUGCGAAAGCGUGGGGAGCAAACAGGAUUAGAUACCCUGGUAGUCCACGCCGUAAACGAUGUCGACUUGGAGGUUGUGCCCUUGAGGCGUGGCUUCCGGAGCUAACGCGUUAAGUCGACCGCCUGGGGAGUACGGCCGCAAGGUUAAAACUCAAAUGAAUUGACGGGGGCCCGCACAAGCGGUGGAGCAUGUGGUUUAAUUCGAUGCAACGCGAAGAACCUUACCUGGUCUUGACAUCCACGGAAGUUUUCAGAGAUGAGAAUGUGCCUUCGGGAACCGUGAGACAGGUGCUGCAUGGCUGUCGUCAGCUCGUGUUGUGAAAUGUUGGGUUAAGUCCCGCAACGAGCGCAACCCUUAUCCUUUGUUGCCAGCGGUCCGGCCGGGAACUCAAAGGAGACUGCCAGUGAUAAACUGGAGGAAGGUGGGGACGACGUCAAGUCAUCAUGGCCCUUACGACCAGGGCUACACACGUGCUACAAUGGCGCAUACAAAGAGAAGCGACCUCGCGAGAGCAAGCGGACCUCAUAAAGUGCGUCGUAGUCCGGAUUGGAGUCUGCAACUCGACUCCAUGAAGUCGGAAUCGCUAGUAAUCGUGGAUCAGAAUGCCACGGUGAAUACGUUCCCGGGCCUUGUACACACCGCCCGUCACACCAUGGGAGUGGGUUGCAAAAGAAGUAGGUAGCUUAACCUUCGGGAGGGCGCUUACCACUUUGUGAUUCAUGACUGGGGUGAAGUCGUAACAAGGUAACCGUAGGGGAACCUGCGGUUGGAUCACCUCCUUA
>Proteus_vulgaris
UAAUUGAAGAGUUUGAUCAUGGCUCAGAUUGAACGCUGGCGGCAGGCCUAACACAUGCAAGUCGAGCGGUAACAGGAGAAAGCUUGCUUUCUUGCUGACGAGCGGCGGACGGGUGAGUAAUGUAUGGGGAUCUGCCGAUAGAGGGGGAUAACUACUGGAAACGGUGGCUAAUACCGCAUGACGUCUACGGACCAAAGCAGGGGUUCUUCGGACCUUGCGCUAUCGGAUGAACCCAUAUGGGAUUAGCUAGUAGGUGAGGUAAUGGCUCACCUAGGCGACGAUCUCUAGCUGGUCUGAGAGGAUGAUCAGCCACACUGGGACUGAGACACGGCCCAGACUCCUACGGGAGGCAGCAGUGGGCAAUAUUGCACAAUGGGCGCAAGCCUGAUGCAGCCAUGCCGCGUGUAUGAAGAAGGCCUUAGGGUUGUAAAGUACUUUCAGCGGGGAGGAAGGUGAUAAAGUUAAUACCUUUGUCAAUUGACGUUACCCGCAGAAGAAGCACCGGCUAACUCCGUGCCAGCAGCCGCGCUAAUACGGAGGGUGCAAGCGUUAAUCGGAAUUACUGGGCGUAAAGCGCACGCAGGCGGCAAUUAAGUCAGAUGUGAAAGCCCCGAGCUCAACUUGGGAACUGCAUCUGAAACUGGCUGGCUAGAGUCUUGUAGAGGGGGGUAGAAUUCCACGUGUAGCGGUGAAAUGCGUAGAGAUGUGGAGGAAUACCGGUGGCGAAGGCGGCCCCCUGGACAAAGACUGACGCUCAGGUGCGAAAGCGUGGGGACCAAACAGGAUUAGAUACCCUGGUAGUCCACGCUGUAAACGAUGUCGAUUUAGAGGUUGUGGUCUUGAACUGUGGCUUCUGCAGCUAACGCGUUAAAUCGACCGCCUGGGGAGUACGGCCGCAAGGUUAAAACUCAAAUGAAUUGACGGGGGCCCGCACAAGCGGUGGAGCAUGUGGUUUAAUUCGAUGCAACGCGAAGAACCUUACCUACUCUUGACAUCCAGCGAAUCCUUUAGAGAUAGAGGAGUGCCUUCGGGAACGCUGAGACAGGUGCUGCAUGGCUGUCGUCAGCUCGUUGUUGUGAAAUGUUGGGUUAAGUCCCGCAACGAGCGCAACCCUUAUCCUUUGUUGCCAGCGCGUAAUGGCGGGAACUCAAAGGAGACUGCCGGUGAUAAACCGGAGGAAGGUGGGGAUGACGUUAAGUCGUAUCAUGGCCCUUACGAGUAGGGCUACACACGUGCUACAAUGGCAGAUACAAAGAGAAGCGACCUCGCGAGAGCAAGCGGAACUCAUAAAGUCUGUCGUAGUCCGGAUUGGAGUCUGCAACUCGACUCCAUGAAGUCGGAAUCGCUAGUAAUCGUAGAUCAGAAUGCUACGGUGAAUACGUUCCCGGGCCUUGUACACACCGCCCGUCACACCAUGGGAGUGGCUUGCAAAAGAAGUAGGUAGCUUAACCUUCGGGAGGGCGCUUACCACUUUGUGAUUCAUGACUGGGGUGAAGUCGUAACAAGGUAACCGUAGGGGAACCUGCGGUUGGAUCACCUCCUUA
>Pseudomonas_fluorescens
CUGAAUCAAGCAAUUCGUGUGGGUGCUUGUGGAGUCAGACUGAUAGUCAACAAGAUUAUCAGCAUCACAAGUUACUCCGCGAGAAAUCAAAGAUGUAACCAACGAUUGCUGAGCCAAGUUUAGGGUUUCUUAAAAACCCAAAGAUGUUUGAACUGAAGAGUUUGAUCAUGGCUCAGAUUGAACGCUGGCGGCAGGCCUAACACAUGCAAGUCGAGCGGUAGAGAGAAGCUUGCUUCUCUUGAGAGCGGCGGACGGGUGAGUAAUGCCUAGGAAUCUGCCUGGUAGUGGGGGAUAACGUUCGGAAACGGACGCUAAUACCGCAUACGUCCUACGGGAGAAAGCAGGGGACCUUCGGGCCUUGCGCUAUCAGAUGAGCCUAGGUCGGAUUAGCUAGUUGGUGAGGUAAUGGCUCACCAAGGCGACGAUCCGUAACUGGUCUGAGAGGAUGAUCAGUCACACUGGAACUGAGACACGGUCCAGACUCCUACGGGAGGCAGCAGUGGGGAAUAUUGGACAAUGGGCGAAAGCCUGAUCCAGCCAUGCCGCGUGUGUGAAGAAGGUCUUCGGAUUGUAAAGCACUUUAAGUUGGGAGGAAGGGUUGUAGAUUAAUACUCUGCAAUUUUGACGUUACCGACAGAAUAAGCACCGGCUAACUCUGUGCCAGCAGCCGCGGUAAUACAGAGGGUGCAAGCGUUAAUCGGAAUUACUGGGCGUAAAGCGCGCGUAGGUGGUUUGUUAAGUUGGAUGUGAAAUCCCCGGGCUCAACCUGGGAACUGCAUUCAAAACUGACUGACUAGAGUAUGGUAGAGGGUGGUGGAAUUUCCUGUGUAGCGGUGAAAUGCGUAGAUAUAGGAAGGAACACCAGUGGCGAAGGCGACCACCUGGACUAAUACUGACACUGAGGUGCGAAAGCGUGGGGAGCAAACAGGAUUAGAUACCCUGGUAGUCCACGCCGUAAACGAUGUCAACUAGCCGUUGGAAGCCUUGAGCUUUUAGUGGCGCAGCUAACGCAUUAAGUUGACCGCCUGGGGAGUACGGCCGCAAGGUUAAAACUCAAAUGAAUUGACGGGGGCCCGCACAAGCGGUGGAGCAUGUGGUUUAAUUCGAAGCAACGCGAAGAACCUUACCAGGCCUUGACAUCCAAUGAACUUUCUAGAGAUAGAUUGGUGCCUUCGGGAACAUUGAGACAGGUGCUGCAUGGCUGUCGUCAGCUCGUGUCGUGAGAUGUUGGGUUAAGUCCCGUAACGAGCGCAACCCUUGUCCUUAGUUACCAGCACGUCAUGGUGGGCACUCUAAGGAGACUGCCGGUGACAAACCGGAGGAAGGUGGGGAUGACGUCAAGUCAUCAUGGCCCUUACGGCCUGGGCUACACACGUGCUACAAUGGUCGGUACAGAGGGUUGCCAAGCCGCGAGGUGGAGCUAAUCCCAUAAAACCGAUCGUAGUCCGGAUCGCAGUCUGCAACUCGACUGCGUGAAGUCGGAAUCGCUAGUAAUCGCGAAUCAGAAUGUCGCGGUGAAUACGUUCCCGGGCCUUGUACACACCGCCCGUCACACCAUGGGAGUGGGUUGCACCAGAAGUAGCUAGUCUAACCUUCGGGAGGACGGUUACCACGGUGUGAUUCAUGACUGGGGUGAAGUCGUAACAAGGUAGCCGUAGGGGAACCUGCGGCUGGAUCACCUCCUUAAUCGACGACAUCAGCUGCUCCAUAAGUUCCCACACGAAUUGCUUGAUUCAU
>Staphylococcus_aureus
UUUUAUGGAGAGUUUGAUCCUGGCUCAGGAUGAACGCUGGCGGCGUGCCUAAUACAUGCAAGUCGAGCGAACGGACGAGAAGCUUGCUUCUCUGAUGUUAGCGGCGGACGGGUGAGUAACACGUGGAUAACCUACCUAUAAGACUGGGAUAACUUCGGGAAACCGGAGCUAAUACCGGAUAAUAUUUUGAACCGCAUGGUUCAAAAGUGAAAGACGGUCUUGCUGUCACUUAUAGAUGGAUCCGCGCUGCAUUAGCUAGUUGGUAAGGUAACGGCUUACCAAGGCAACGAUGCAUAGCCGACCUGAGAGGGUGAUCGGCCACACUGGAACUGAGACACGGUCCAGACUCCUACGGGAGGCAGCAGUAGGGAAUCUUCCGCAAUGGGCGAAAGCCUGACGGAGCAACGCCGCGUGAGUGAUGAAGGUCUUCGGAUCGUAAAACUCUGUUAUUAGGGAAGAACAUAUGUGUAAGUAACUGUGCACAUCUUGACGGUACCUAAUCAGAAAGCCACGGCUAACUACGUGCCAGCAGCCGCGGUAAUACGUAGGUGGCAAGCGUUAUCCGGAAUUAUUGGGCGUAAAGCGCGCGUAGGCGGUUUUUUAAGUCUGAUGUGAAAGCCCACGGCUCAACCGUGGAGGGUCAUUGGAAACUGGAAAACUUGAGUGCAGAAGAGGAAAGUGGAAUUCCAUGUGUAGCGGUGAAAUGCGCAGAGAUAUGGAGGAACACCAGUGGCGAAGGCGACUUUCUGGUCUGUAACUGACGCUGAUGUGCGAAAGCGUGGGGAUCAAACAGGAUUAGAUACCCUGGUAGUCCACGCCGUAAACGAUGAGUGCUAAGUGUUAGGGGGUUUCCGCCCCUUAGUGCUGCAGCUAACGCAUUAAGCACUCCGCCUGGGGAGUACGACCGCAAGGUUGAAACUCAAAGGAAUUGACGGGGACCCGCACAAGCGGUGGAGCAUGUGGUUUAAUUCGAAGCAACGCGAAGAACCUUACCAAAUCUUGACAUCCUUUGACAACUCUAGAGAUAGAGCCUUCCCCUUCGGGGGACAAAGUGACAGGUGGUGCAUGGUUGUCGUCAGCUCGUGUCGUGAGAUGUUGGGUUAAGUCCCGCAACGAGCGCAACCCUUAAGCUUAGUUGCCAUCAUUAAGUUGGGCACUCUAAGUUGACUGCCGGUGACAAACCGGAGGAAGGUGGGGAUGACAUCAAAUCAUCAUGCCCCUUAUGAUUUGGGCUACACACGUGCUACAAUGGACAAUACAAAGGGCAGCGAAACCGCGAGGUCAAGCAAAUCCCAUAAAGUUGUUCUCAGUUCGGAUUGUAGUCUGCAACUCGACUACAUGAAGCUGGAAUCGCUAGUAAUCGUAGAUCAGCAUGCUACGGUGAAUACGUUCCCGGGUCUUGUACACACCGCCCGUCACACCACGAGAGUUUGUAACACCCGAAGCCGGUGGAGUAACCUUUUAGGAGCCAGCCGUCGAAGGUGGGACAAAUGAUUGGGGUGAAGUCGUAACAAGGUAGCCGUAUCGGAAGGUGCGGCUGGAUCACCUCCUUUCU
>Helicobacter_pylori
UUUAUGGAGAGUUUGAUCCUGGCUCAGAGUGAACGCUGGCGGCGUGCCUAAUACAUGCAAGUCGAACGAUGAAGCUUCUAGCUUGCUAGAAUGCUGAUUAGUGGCGCACGGGUGAGUAACGCAUAGGUCAUGUGCCUCUUAGUUUGGGAUAGCCAUUGGAAACGAUGAUUAAUACCAGAUACUCCCUACGGGGGAAAGAUUUAUCGCUAAGAGAUCAGCCUAUGUCCUAUCAGCUUGUUGGUAAGGUAAUGGCUUACCAAGGCUAUGACGGGUAUCCGGCCUGAGAGGGUGAACGGACACACUGGAACUGAGACACGGUCCAGACUCCUACGGGAGGCAGCAGUAGGGAAUAUUGCUCAAUGGGGGAAACCCUGAAGCAGCAACGCCGCGUGGAGGAUGAAGGUUUUAGGAUUGUAAACUCCUUUUGUUAGAGAAGAUAAUGACGGUAUCUAACGAAUAAGCACCGGCUAACUCCGUGCCAGCAGCCGCGGUAAUACGGAGGGUGCAAGCGUUACUCGGAAUCACUGGGCGUAAAGAGCGCGUAGGCGGGAUAGUCAGUCAGGUGUGAAAUCCUAUGGCUUAACCAUAGAACUGCAUUUGAAACUACUAUUCUAGAGUGUGGGAGAGGUAGGUGGAAUUCUUGGUGUAGGGGUAAAAUCCGUAGAGAUCAAGAGGAAUACUCAUUGCGAAGGCGACCUGCUGGAACAUUACUGACGCUGAUUGCGCGAAAGCGUGGGGAGCAAACAGGAUUAGAUACCCUGGUAGUCCACGCCCUAAACGAUGGAUGCUAGUUGUUGGAGGGCUUAGUCUCUCCAGUAAUGCAGCUAACGCAUUAAGCAUCCCGCCUGGGGAGUACGGUCGCAAGAUUAAAACUCAAAGGAAUAGACGGGGACCCGCACAAGCGGUGGAGCAUGUGGUUUAAUUCGAAGAUACACGAAGAACCUUACCUAGGCUUGACAUUGAGAGAAUCCGCUAGAAAUAGUGGAGUGUCUAGCUUGCUAGACCUUGAAAACAGGUGCUGCACGGCUGUCGUCAGCUCGUGUCGUGAGAUGUUGGGUUAAGUCCCGCAACGAGCGCAACCCCCUUUCUUAGUUGCUAACAGGUUAUGCUGAGAACUCUAAGGAUACUGCCUCCGUAAGGAGGAGGAAGGUGGGGACGACGUCAAGUCAUCAUGGCCCUUACGCCUAGGGCUACACACGUGCUACAAUGGGGUGCACAAAGAGAAGCAAUACUGCGAAGUGGAGCCAAUCUUCAAAACACCUCUCAGUUCGGAUUGUAGGCUGCAACUCGCCUGCAUGAAGCUGGAAUCGCUAGUAAUCGCAAAUCAGCCAUGUUGCGGUGAAUACGUUCCCGGGUCUUGUACUCACCGCCCGUCACACCAUGGGAGUUGUGUUUGCCUUAAGUCAGGAUACUAAAUUGGCUACUGCCCACGGCACACACAGCGACUGGGGUGAAGUCGUAACAAGGUAACCGUAGGUGAACCUGCGGCUGGAUCACCUCCUU
>Vibrio_cholerae
AGAGUUUGAUNNUGGCUCAGAUUGAACGCUGGCGGCAGGCCUAACACAUGCAAGUCGAGCGGCAGCACAGAGGAACUUGUUCCUUGGGUGGCGAGCGGCGGACGGGUGAGUAAUGCCUGGGAAAUUGCCCGGUAGAGGGGGAUAACCAUUGGAAACGAUGGCUAAUACCGCAUAACCUCGCAAGAGCAAAGCAGGGGACCUUCGGGCCUUGCGCUACCGGAUAUGCCCAGGUGGGAUUAGCUAGUUGGUGAGGUAAGGGCUCACCAAGGCGACGAUCCCUAGCUGGUCUGAGAGGAUGAUCAGCCACACUGGAACUGAGACACGGUCCAGACUCCUACGGGAGGCAGCAGUGGGGAAUAUUGCACAAUGGGCGCAAGCCUGAUGCAGCCAUGCCGCGUGUAUGAAGAAGGCCUUCGGGUUGUAAAGUACUUUCAGUAGGGAGGAAGGUGGUUAAGUUAAUACCUUAAUCAUUUGACGUUACCUACAGAAGAAGCACCGGCUAACUCCGUGCCAGCAGCCGCGGUAAUACGGAGGGUGCAAGCGUUAAUCGGAAUUACUGGGCGUAAAGCGCAUGCAGGUGGUUUGUUAAGUCAGAUGUGAAAGCCCUGGGCUCAACCUAGGAAUCGCAUUUGAAACUGACAAGCUAGAGUACUGUAGAGGGGGGUAGAAUUUCAGGUGUAGCGGUGAAAUGCGUAGAGAUCUGAAGGAAUACCGGUGGCGAAGGCGGCCCCCUGGACAGAUACUGACACUCAGAUGCGAAAGCGUGGGGAGCAAACAGGAUUAGAUACCCUGGUAGUCCACGCCGUAAACGAUGUCUACUUGGAGGUUGUGCCCUAGAGGCGUGGCUUUCGGAGCUAACGCGUUAAGUAGACCGCCUGGGGAGUACGGUCGCAAGAUUAAAACUCAAAUGAAUUGACGGGGGCCCGCACAAGCGGUGGAGCAUGUGGUUUAAUUCGAUGCAACGCGAAGAACCUUACCUACUCUUGACAUCCAGAGAAUCUAGCGGAGACGCUGGAGUGCCUUCGGGAGCUCUGAGACAGGUGCUGCAUGGCUGUCGUCAGCUCGUGUUGUGAAAUGUUGGGUUAAGUCCCGCAACGAGCGCAACCCUUAUCCUUGUUUGCCAGCACGUAAUGGUGGGAACUCCAGGGAGACUGCCGGUGAUAAACCGGAGGAAGGUGGGGACGACGUCAAGUCAUCAUGGCCCUUACGAGUAGGGCUACACACGUGCUACAAUGGCGUAUACAGAGGGCAGCGAAUACCGCGAAGGUGGAGCGAAUCUCACAAAGUACGUCGUAGUCCGGAUUGGAGUCUGCAACUCGACUCCAUGAAGUCGGAAUCGCUAGUAAUCGCAAAUCAGAAUGUUGCGGUGAAUACGUUCCCGGGCCUUGUACACACCGCCCGUCACACCAUGGGAGUGGGCUGCAAAAGAAGCAGGUAGUUUAACCUUCGGGAGGACGCUUGCCACUUUGUGGUUCAUGACUGGGGUGAAGUCGUAACAAGGUAGCGCUAGGGGAACCUGGCGCUGGAUCACCUCCUUU
>Campylobacter_jejuni
UUUUUAUGGAGAGUUUGAUCCUGGCUCAGAGUGAACGCUGGCGGCGUGCCUAAUACAUGCAAGUCGAACGAUGAAGCUUCUAGCUUGCUAGAAGUGGAUUAGUGGCGCACGGGUGAGUAAGGUAUAGUUAAUCUGCCCUACACAAGAGGACAACAGUUGGAAACGACUGCUAAUACUCUAUACUCCUGCUUAACACAAGUUGAGUAGGGAAAGUUUUUCGGUGUAGGAUGAGACUAUAUAGUAUCAGCUAGUUGGUAAGGUAAUGGCUUACCAAGGCUAUGACGCUUAACUGGUCUGAGAGGAUGAUCAGUCACACUGGAACUGAGACACGGUCCAGACUCCUACGGGAGGCAGCAGUAGGGAAUAUUGCGCAAUGGGGGAAACCCUGACGCAGCAACGCCGCGUGGAGGAUGACACUUUUCGGAGCGUAAACUCCUUUUCUUAGGGAAGAAUUCUGACGGUACCUAAGGAAUAAGCACCGGCUAACUCCGUGCCAGCAGCCGCGGUAAUACGGAGGGUGCAAGCGUUACUCGGAAUCACUGGGCGUAAAGGGCGCGUAGGCGGAUUAUCAAGUCUCUUGUGAAAUCUAAUGGCUUAACCAUUAAACUGCUUGGGAAACUGAUAGUCUAGAGUGAGGGAGAGGCAGAUGGAAUUGGUGGUGUAGGGGUAAAAUCCGUAGAUAUCACCAAGAAUACCCAUUGCGAAGGCGAUCUGCUGGAACUCAACUGACGCUAAGGCGCGAAAGCGUGGGGAGCAAACAGGAUUAGAUACCCUGGUAGUCCACGCCCUAAACGAUGUACACUAGUUGUUGGGGUGCUAGUCAUCUCAGUAAUGCAGCUAACGCAUUAAGUGUACCGCCUGGGGAGUACGGUCGCAAGAUUAAAACUCAAAGGAAUAGACGGGGACCCGCACAAGCGGUGGAGCAUGUGGUUUAAUUCGAAGAUACGCGAAGAACCUUACCUGGGCUUGAUAUCCUAAGAACCUUUUAGAGAUAAGAGGGUGCUAGCUUGCUAGAACUUAGAGACAGGUGCUGCACGGCUGUCGUCAGCUCGUGUCGUGAGAUGUUGGGUUAAGUCCCGCAACGAGCGCAACCCACGUAUUUAGUUGCUAACGGUUCGGCCGAGCACUCUAAAUAGACUGCCUUCGUAAGGAGGAGGAAGGUGUGGACGACGUCAAGUCAUCAUGGCCCUUAUGCCCAGGGCGACACACGUGCUACAAUGGCAUAUAGAAUGAGACGCAAUACCGCGAGGUGGAGCAAAUCUAUAAAAUAUGUCCCAGUUCGGAUUGUUCUCUGCAACUCGAGAGCAUGAAGCCGGAAUCGCUAGUAAUCGUAGAUCAGCCAUGCUACGGUGAAUACGUUCCCGGGUCUUGUACUCACCGCCCGUCACACCAUGGGAGUUGAUUUCACUCGAAGCCGGAAUACUAAACUAGUUACCGUCCACAGUGGAAUCAGCGACUGGGGUGAAGUCGUAACAAGGUAACCGUAGGAGAACCUGCGGUUGGAUCACCUCCU
>Bacillus_subtilis
GGAUCCAACGGAGAGUUUGAUUCUGGCUCAGGACGAACGCUGGCGGCGUGCCUAAUACAUGCAAGUCGAGCGGACAGAUGGGAGCUUGCUCCCUGAUGUUAGCGGCGGACGGGUGAGUAACACGUGGGUAACCUGCCUGUAAGACUGGGAUAACUCCGGGAAACCGGGGCUAAUACCGGAUGGUUGUUUGAACCGCAUGGUUCAAACAUAAAAGGUGGCUUCGGCUACCAUUUACAGAUGGACCCGCGGCGCAUUAGCUAGUUGGUGAGGUAACGGCUCACCAAGGCGACGAUGCGUAGCCGACCUGAGAGGGUGAUCGGCCACACUGGGACUGAGACACGGCCCAGACUCCUACGGGAGGCAGCAGUAGGGAAUCUUCCGCAAUGGACGAAAGUCUGACGGAGCAACGCCGCGUGAGUGAUGAAGGUUUUCGGAUCGUAAAGCUCUGUUGUUAGGGAAGAACAAGUACCGUUCGAAUAGGGCGGUGCCUUGACGGUACCUAACCAGAAAGCCACGGCUAACUACGUGCCAGCAGCCGCGGUAAUACGUAGGUGGCAAGCGUUGUCCGGAAUUAUUGGGCGUAAAGGGCUCGCAGGCGGUUUCUUAAGUCUGAUGUGAAAGCCCCCGGCUCAACCGGGGAGGGUCAUUGGAAACUGGGGAACUUGAGUGCAGAAGAGGAGAGUGGAAUUCCACGUGUAGCGGUGAAAUGCGUAGAGAUGUGGAGGAACACCAGUGGCGAAGGCGACUCUCUGGUCUGUAACUGACGCUGAGGAGCGAAAGCGUGGGGAGCGAACAGGAUUAGAUACCCUGGUAGUCCACGCCGUAAACGAUGAGUGCUAAGUGUUAGGGGGUUUCCGCCCCUUAGUGCUGCAGCUAACGCAUUAAGCACUCCGCCUGGGGAGUACGGUCGCAAGACUGAAACUCAAAGGAAUUGACGGGGGCCCGCACAAGCGGUGGAGCAUGUGGUUUAAUUCGAAGCAACGCGAAGAACCUUACCAGGUCUUGACAUCCUCUGACAAUCCUAGAGAUAGGACGUCCCCUUCGGGGGCAGAGUGACAGGUGGUGCAUGGUUGUCGUCAGCUCGUGUCGUGAGAUGUUGGGUUAAGUCCCGCAACGAGCGCAACCCUUGAUCUUAGUUGCCAGCAUUCAGUUGGGCACUCUAAGGUGACUGCCGGUGACAAACCGCAGGAAGGUGGGGAUGACGUCAAAUCAUCAUGCCCCUUAUGACCUGGGCUACACACGUGCUACAAUGGACAGAACAAAGGGUAGCGAAACCGCGAGGUUAAGCCAAUCCCACAAAUCUGUUCUCAGUUCGGAUCGCAGUCUGCAACUCGGACUGCGUGAAGCUGGAAUCGCUAGUAAUCGCGGAUCAGCAUGCCGCGGUGAAUACGUUCCCGGGCCUUGUACACACCGCCCGUCACACCACGAGAGUUUGUAACACCCGAAGUCGGUGAGGUAACCUUUUAGGAGCCAGCCGCCGAAGGUGGGACAGAUGAUUGGGGUGAAGUCGUAACAAGGUAGCCGUAUCGGAAGGUGCGGCUGGAUCACCUCCUUUCUAAGGAUAUUAUACGGAAUAUAAGACCUUGGGGCUUAUAAACAGAACGUUCCCUGUCUUGUUUAGUUUUGA
>Mycobacterium_avium
GACGAACGCUGGCGGCGUGCUUAACACAUGCAAGUCGAACGGAAAGGCCUCUUCGGAGGUACUCGAGUGGCGAACGGGUGAGUAACACGUGGGCAAUCUGCCCUGCACUUCGGGAUAAGCCUGGGAAACUGGGUCUAAUACCGGAUAGGACCUCAAGACGCAUGUCUUCUGGUGGAAAGCUUUUGCGGUGUGGGAUGGGCCCGCGGCCUAUCAGCUUGUUGGUGGGGUGACGGCCUACCAAGGCGACGACGGGUAGCCGGCCUGAGAGGGUGUCCGGCCACACUGGGACUGAGAUACGGCCCAGACUCCUACGGGAGGCAGCAGUGGGGAAUAUUGCACAAUGGGCGCAAGCCUGAUGCAGCGACGCCGCGUGGGGGAUGACGGCCUUCGGGUUGUAAACCUCUUUCACCAUCGACGAAGGUCCGGGUUUUCUCGGAUUGACGGUAGGUGGAGAAGAAGCACCGGCCAACUACGUGCCAGCAGCCGCGGUAAUACGUAGGGUGCGAGCGUUGUCCGGAAUUACUGGGCGUAAAGAGCUCGUAGGUGGUUUGUCGCGUUGUUCGUGAAAUCUCACGGCUUAACUGUGAGCGUGCGGGCGAUACGGGCAGACUAGAGUACUGCAGGGGAGACUGGAAUUCCUGGUGUAGCGGUGGAAUGCGCAGAUAUCAGGAGGAACACCGGUGGCGAAGGCGGGUCUCUGGGCAGUAACUGACGCUGAGGAGCGAAAGCGUGGGGAGCGAACAGGAUUAGAUACCCUGGUAGUCCACGCCGUAAACGGUGGGUACUAGGUGUGGGUUUCCUUCCUUGGGAUCCGUGCCGUAGCUAACGCAUUAAGUACCCCGCCUGGGGAGUACGGCCGCAAGGCUAAAACUCAAAGGAAUUGACGGGGGCCNGCACAAGCGGCGGAGCAUGUGGAUUAAUUCGAUGCAACGCGAAGAACCUUACCUGGGUUUGACAUGCACAGGACGCGUCUAGAGAUAGGCGUUCCCUUGUGGCCUGUGUGCAGGUGGUGCAUGGCUGUCGUCAGCUCGUGUCGUGAGAUGUUGGGUUAAGUCCCGCAACGAGCGCAACCCUUGUCUCAUGUUGCCAGCGGGUAAUGCCGGGGACUCGUGAGAGACUGCCGGGGUCAACUCGGAGGAAGGUGGGGAUGACGUCAAGUCAUCAUGCCCCUUAUGUCCAGGGCUUCACACAUGCUACAAUGGCCGGUACAAAGGGCUGCGAUGCCGUAAGGUUAAGCGAAUCCUUUUAAAGCCGGUCUCAGUUCGGAUUGGGGUCUGCAACUCGACCCCAUGAAGUCGGAGUCGCUAGUAANCGCAGAUCAGCAACGCUGCGGUGAAUACGUUCCCGGGCCUUGUACACACCGCCCGUCACGUCAUGAAAGUCGGUAACACCNGAAGCCAGUGGCCUAACCCUUUUGGGAGGGAGCUGUCGAAGGUGGGAUCGGCGAUUGGGACGAAGUCGUAACAAGGUAG
>Escherichia_coli
CCCAUGAGUUUGAUCCUGGCUCAGAUUGAACGCAUGGCGGCAGUCCUAACACAUGCAAGUCGAACGGUAACAGAAAGUCAGCUUACUKCUUUGCUGACGAGUGGCGGACGGGUGAGUAAUGUCUGGGAAACUGCCUGAUGGAGGGGGAUAACUACUGGAAACGGUAGCUAAUACCGCAUAACGUCGCAAGACCAAAGAGGGGGACCUUCGGGCCUCUUGCCAUCGGAUGUGCCCAGAUGGGAUUAGCUUGUUGGUGGGGUAUACGGCUCACCAAGGCGACGAUCCCUAGCUGGUCUGAGAGGAUGACCAGCCACACUGGAACUGAGACGCGGUCCAGACUCCUACGGGAGGCAGCAGUGGGGAAUAUUGCACAAUGGGCGCAAGCCUGAUGCAGCCAUGCCGCGUGUAUGAAGAAGGCCUUCGGGUUGUAAUAGUAUCUUUCAGCGGGGAGGAAGGGAGUAAAGUUAAUACCUUUGCUCAUUGACGUUACCCGCAGAAGAAGCACCGGCUAACUCCGUGCCAGCAGCCGCGGUAAUACGGAGGGUGCAAGCGUUAAUCGGAAUUACUGGGCGUAAAGCGCACGCAGGCGGUUUGUUAAGUCAGAUGUGAAAUCCCCGGGCUCAACCUGGGAACUGCAUCUGAUACUGGCAAGCUUGAGUCUCGUAGAGGGGGGUAGAAUUCCAGGUGUAGCGGUGAAAUGCGUAGAGAUCUGGAGGAAUACCGGUGRCGAAGGCGGCCCCCUGGACGAAGACUGACGCUCAGGUGCGAAAGCGUGGGGAGCAAACAGGAUUAGAUACCCUGGUAGUCCACGCCGUAAACGAUGUCGACUUGGAGGUUGUGCCCUUGAGUCGUGGCUUCCCGGAGAUAACGCGUUAAGUCGACCGCCUGGGGAGUACGUCCGCAAGGUUAAAACUCAAAUGAAUCUCGCACGGGGGCCCGCACAAGCGGUGGAGCAUGUGGUUUAAUUCGAUGCAACGCGAAGAACCUUACCUGGUUCUUGCACAUCCACRGAASUUUUCCAGAGAUGAAAAKGUGCCUUCGGGAACCCGUGAGACAGGUGCUGCAUGGCUGUCGUCAGCUCGUGUUGUGAAAUGUUGGGUUAAGUCCCGCAWCGAGCGCAACCCUUAUCCUUUGUUGCCAGGCGGUCCGGCCGGGAACUCAAAGGAGACUGCCAGUGAUAAACUGGAGGAAGGUGGGGAUGACGUCAAGUCAUCAUGGCCCUUACGACCAGGGCUACACACGUGCUACAAUGGCGCAUACAAAGAGAAGCGWCCUCGCGAGAGCAAGCGGRCCUCAUAAAGUGCGUCGUARUCCGGAUUGGAGUSUGCAACUCGACUCCAUGAAGUCGGAAUCGCUAGUCAAUCGUGGAUCAGAAUGCUCACGGUGAAUACGUUCCCGGGCCUUGUACACWCCGCCCGUCACWCCAUGGGAGUGGGUUGCAAAAGAAGUAGGUAGCUUAACCUUCGGGAGGGCGCUUACCACUUUGUGAUUCAUGCACUGGGGUGAAGUCGUAACAAGGWAACCGUAGGGGAACCUGCGGCUGGAUNANCCC
>Streptococcus_oralis
AAGACGAACGCUGGCGGCGUGCCUAAUACAUGCAAGUAGAACGCUGAAGGAGGAGCUUGCUUCUCUGGAUGAGUUGCGAACGGGUGAGUAACGCGUAGGUAACCUGCCUGGUAGCGGGGGAUAACUAUUGGAAACGAUAGCUAAUACCGCAUAAGAGUAGAUGUUGCAUGACAUUUGCUUAAAAGGUGCAAUUGCAUCACUACCAGAUGGACCUGCGUUGUAUUAGCUAGUUGGUGAGGUAACGGCUCACCAAGGCGACGAUACAUAGCCGACCUGAGAGGGUGAUCGGCCACACUGGGACUGAGACACGGCCCAGACUCCUACGGGAGGCAGCAGUAGGGAAUCUUCGGCAAUGGACGGAAGUCUGACCGAGCAACGCCGCGUGAGUGAAGAAGGUUUUCGGAUCGUAAAGCUCUGUUGUAAGAGAAGAACGAGUGUGAGAGUGGAAAGUUCACACUGUGACGGUAUCUUACCAGAAAGGGACGGCUAACUACGUGCCAGCAGCCGCGGUAAUACGUAGGUCCCGAGCGUUGUCCGGAUUUAUUGGGCGUAAAGCGAGCGCAGGCGGUUAGAUAAGUCUGAAGUUAAAGGCUGUGGCUUAACCAUAGUACGCUUUGGAAACUGUUUAACUUGAGUGCAAGAGGGGAGAGUGGAAUUCCAUGUGUAGCGGUGAAAUGCGUAGAUAUAUGGAGGAACACCGGUGGCGAAAGCGGCUCUCUGGCUUGUAACUGACGCUGAGGCUCGAAAGCGUGGGGAGCAAACAGGAUUAGAUACCCUGGUAGUCCACGCCGUAAACGAUGAGUGCUAGGUGUUAGACCCUUUCCGGGGUUUAGUGCCGCAGCUAACGCAUUAAGCACUCCGCCUGGGGAGUACGACCGCAAGGUUGAAACUCAAAGGAAUUGACGGGGGCCCGCACAAGCGGUGGAGCAUGUGGUUUAAUUCGAAGCAACGCGAAGAACCUUACCAGGUCUUGACAUCCCUCUGACCGCUCUAGAGAUAGAGUUUUCCUUCGGGACAGAGGUGACAGGUGGUGCAUGGUUGUCGUCAGCUCGUGUCGUGAGAUGUUGGGUUAAGUCCCGCAACGAGCGCAACCCCUAUUGUUAGUUGCCAUCAUUCAGUUGGGCACUCUAGCGAGACUGCCGGUAAUAAACCGGAGGAAGGUGGGGAUGACGUCAAAUCAUCAUGCCCCUUAUGACCUGGGCUACACACGUGCUACAAUGGCUGGUACAACGAGUCGCAAGCCGGUGACGGCAAGCUAAUCUCUUAAAGCCAGUCUCAGUUCGGAUUGUAGGCUGCAACUCGCCUACAUGAAGUCGGAAUCGCUAGUAAUCGCGGAUCAGCACGCCGCGGUGAAUACGUUCCCGGGCCUUGUACACACCGCCCGUCACACCACGAGAGUUUGUAACACCCGAAGUCGGUGAGGUAACCUUUUAGGAGCCAGCCGCCUAAGGUGGGAUAGAUGAUUGGGGGAAGUC
>Yersinia_enterocolitica
AUUGAACGCUGGCGGCAGGCCUAACACAUGCAAGUCGAGCGGCAGCGGGAAGUAGUUUACUACUUUGCCGGCGAGCGGCGGACGGGUGAGUAAUGUCUGGGAAACUGCCUGAUGGAGGGGGAUAACUACUGGAAACGGUAGCUAAUACCGCAUAACGUCUUCGGACCAAAGUGGGGGACCUUCGGGCCUCACGCCAUCGGAUGUGCCCAGAUGGGAUUAGCUAGUAGGUGGGGUAAUGGCUCACCUAGGCGACGAUCCCUAGCUGGUCUGAGAGGAUGACCAGCCACACUGGAACUGAGACACGGUCCAGACUCCUACGGGAGGCAGCAGUGGGGAAUAUUGCACAAUGGGCGCAAGCCUGAUGCAGCCAUGCCGCGUGUGUGAAGAAGGCCUUCGGGUUGUAAAGCACUUUCAGCGAGGAGGAAGGCAUAAAGGUUAAUAACCUUUGUGAUUGACGUUACUCGCAGAAGAAGCACCGGCUAACUCCGUGCCAGCAGCCGCGGUAAUACGGAGGGUGCAAGCGUUAAUCGGAAUUACUGGGCGUAAAGCGCACGCAGGCGGUUUGUUAAGUCAGAUGUGAAAUCCCCGCGCUUAACGUGGGAACUGCAUUUGAAACUGGCAAGCUAGAGUCUUGUAGAGGGGGGUAGAAUUCCAGGUGUAGCGGUGAAAUGCGUAGAGAUCUGGAGGAAUACCGGUGGCGAAGGCGGCCCCCUGGACAAAGACUGACGCUCAGGUGCGAAAGCGUGGGGAGCAAACAGGAUUAGAUACCCUGGUAGUCCACGCUGUAAACGAUGUCGACUUGGAGGUUGUGCCCUUGAGGCGUGGCUUCCGGAGCUAACGCGUUAAGUCGACCGCCUGGGGAGUACGGCCGCAAGGUUAAAACUCAAAUGAAUUGACGGGGGCCCGCACAAGCGGUGGAGCAUGUGGUUUAAUUCGAUGCAACGCGAAGAACCUUACCUACUCUUGACAUCCACAGAACUUAGCAGAGAUGCUUAGGUGCCUUCGGGAACUGUGAGACAGGUGCUGCAUGGCUGUCGUCAGCUCGUGUUGUGAAAUGUUGGGUUAAGUCCCGCAACGAGCGCAACCCUUAUCCUUUGUUGCCAGCACGUAAUGGUGGGAACUCAAGGGAGACUGCCGGUGACAAACCGGAGGAAGGUGGGGAUGACGUCAAGUCAUCAUGGCCCUUACGAGUAGGGCUACACACGUGCUACAAUGGCAGAUACAAAGUGAAGCGAACUCGCGAGAGCAAGCGGACCACAUAAAGUCUGUCGUAGUCCGGAUUGGAGUCUGCAACUCGACUCCAUGAAGUCGGAAUCGCUAGUAAUCGUAGAUCAGAAUGCUACGGUGAAUACGUUCCCGGGCCUUGUACACACCGCCCGUCACACCAUGGGAGUGGGUUGCAAAAGAAGUAGGUAGCUUAACCUUCGGGAGGGCGCUUACCACUUUGUGAUUCAUGACUGGGGUGAAGUCGUAACAAGGUAACCGUAGGGGAACC
>Shigella_flexneri
GAGUUUGAUCAUGGCUCAGAUUGAACGCUGGCGGCAGGCCUAACACAUGCAAGUCGAACGGUAACAGGAAGAAGCUUGCUUCUUUGCUGACGAGUGGCGGACGGGUGAGUAAUGUCUGGGAAACUGCCUGAUGGAGGGGGAUAACUACUGGAAACGGUAGCUAAUACCGCAUAACGUCGCAAGACCAAAGAGGGGGACCUUCGGGCCUCUUGCCAUCGGAUGUGCCCAGAUGGGAUUAGCUAGUAGGUGGGGUAACGGCUCACCUAGGCGACGAUCCCUAGCUGGUCUGAGAGGAUGACCAGCCACACUGGAACUGAGACACGGUCCAGACUCCUACGGGAGGCAGCAGUGGGGAAUAUUGCACAAUGGGCGCAAGCCUGAUGCAGCCAUGCCGCGUGUAUGAAGAAGGCCUUCGGGUUGUAAAGUACUUUCAGCGGGGAGGAAGGGAGUAAAGUUAAUACCUUUGCUCAUUGACGUUACCCGCAGAAGAAGCACCGGCUAACUCCGUGCCAGCAGCCGCGGUAAUACGGAGGGUGCAAGCGUUAAUCGGAAUUACUGGGCGUAAAGCGCACGCAGGCGGUUUGUUAAGUCAGAUGUGAAAUCCCCGGGCUCAACCUGGGAACUGCAUCUGAUACUGGCAAGCUUGAGUCUCGUAGAGGGGGGUAGAAUUCCAGGUGUAGCGGUGAAAUGCGUAGAGAUCUGGAGGAAUACCGGUGGCGAGGCGGCCCCCUGGACGAAGACUGACGCUCAGGUGCGAAAGCGUGGGGAGCAAAACGAUAAGAUACCCUGGUAGUCCACGCCGUAAACGAUGUCGACUUGGAGGUUGUGCCCUUGAGGCGUGGCUUCCGGAGCUAACGCGUUAAGUCGACCGCCUGGGGAGUACGGCCGCAAGGUUAAAACUCAAAUGAAUUGACGGGGGCCCGCACAAGCGGUGGAGCAUGUGGUUUAAUUCGAUGCAACGCGAAGAACCUUACCUGGUCUUGACAUCCACGGAAGUUUUCAGAGAUGAGAAUGUGCCUUCGGGAACCGUGAGACAGGUGCUGCAUGGCUGUCGUCAGCUCGUGUUGUGAAAUGUUGGGUUAAGUCCCGCAACGAGCGCAACCCUUAUCCUUUGUUGCCAGCGGUCCGGCCGGGAACUCAAAGGAGACUGCCAGUGAUAAACUGGAGGAAGGUGGGGAUGACGUCAAGUCAUCAUGGCCCUUACGACCAGGGCUACACACGUGCUACAAUGGCGCAUACAAAGAGAAGCGACCUCGCGAGAGCAAGCGGACCUCAUAAAGUGCGUCGUAGUCCGGAUUGGAGUCUGCAACUCGACUCCAUGAAGUCGGAAUCGCUAGUAAUCGUGGAUCAGAAUGCCACGGUGAAUACGUUCCCGGGCCUUGUACACACCGCCCGUCACACCAUGGGAGUGGGUUGCAAAAGAAGUAGGUAGCUUAACCUUCGGGAGGGCGCUUACCACUUUGUGAUUCAUGACUGGGGUGAAGUCGUAACAAGGUAACCGUAGGGGAACCUGCGGCUGGAUCACCUCCUUCUAGACU
>Salmonella_enterica
AAAUUGAAGAGUUUGAUCAUGGCUCAGAUUGAACGCUGGCGGCAGGCCUAACACAUGCAAGUCGAACGGUAACAGGAAGCAGCUUGCACGUAGCUGACGAGUGGCGGACGGGUGAGUAAUGUCUGGGAAACUGCCUGAUGGAGGGGGAUAACUACUGGAAACGGUAGCUAAUACCGCAUAACGUCGCAAGACCAAAGAGGGGGACCUUCGGGCCUCUUGCCAUCCGAUGUGCCCAGAUGGGAUUAGCUGGUAGGUGGGGUAACGGCUCACCUAGGCGACGAUCCCUAGCUGGUCUCAGAGGAUGACCAGCAACACUGGAACUGAGACACGGUCCAGACUCCUACGGGAGGCAGCAGUGGGGAAUAUUGCACAAUGGGCGCAAGCCUGAUGCAGCCAUGCCGCGUAUAUGAAGAAGGCCUUCGGGUUGUAAAGUACUUUCAGCGGGGAGGAAGGUGUUGUGGUUAAUAACCAGCAGCACCGACGUUACCCGCAGAAGAAGCACCGGCUAACUCCGUGCCAGCAGCCGCGGUAAUACGGAGGGUGCAAGCGUUAAUCGGAAUUACUGGGCAUAAAGCGCACGCAGGCGGUUUGUUAAGUCAGAUGUGAAAUCCCCGGGCUCAACCUGGGAACUGCAUCUGAUACUGGCAAGCUUGAGUCUCGUAGAGGGGGGUAGAAUUCCAGGUGUAGCGGUGAAAUGCGUAGAGAUCUGGAGGAAUACCGGUGGCGAAGGCGGCCCCCUGGACGAAGACUGACGCUCAGGUGCGAAAGCGUGGGGAGCAAACUGGAUUAGAAACCCUGGUAGUCCACGCCGUAAACGAUGUCUACUUGGAGGUUGUGCCCUUGAGGCGUGGCUUCCGGAGCUAACGCGUUAAGUAGACCGCCUGGGGAGUACGGCCGCAAGGUUAAAACUCAAAUGAAUUGACGGGGGCCCGCACAAGCGGUGGAGCAUGUGGAUCAAUUCGAUGCAACGCGAAGAACCUUACCUGGUCUUGACAUCCACGGAAGUUUACAGAGAUGAGAAUGUGCCUUCGGGAACCGUGAGACAGGUGCUGCAUGGCUGUCGUCAGCUCGUGUUGUGAAAUGUUGGGUUAAGUCCCGCAACGAGCGCAACCCUUAUCCUUUGUUGCCAGCGGUCCGGCCGGGAACUCAAAGGAGACUGCCAGUGAUAAACUGGAGGAAGGUGGGGAUGACGUCAAGUCAUCAUGGCCCUUACGACCAGGGCUACACACGUGCUACAAUGGCGCAUACAAAGAGAAGCGACCUCGCGAGAGCAAUCGGACCUCAUCCGGUGCGUCGUAGUCCGGAUUGGAGUCUGCAACUCGACUCCAUGAAGUCGGAAUCGCUAGUAAUCGUGGAUCAGAACGCCACGGUGAAUACGUUCCCGGGCCUUGUACACACCGCCCGUCACACCAUGGGAGUGGGUUGCAAAAGAAGUAGGUAGCUUAACCUUCGGGAGGGCGCUUACCACUUUGUGAUUCAUGACUGGGGUGAAGUCGUAACAAGGUAACCGUAGGGGAACCUGCGGUUGGAUCAGGUCCUUA
>Mycobacterium_tuberculosis
UUUGUUUGGAGAGUUUGAUCCUGGCUCAGGACGAACGCUGGCGGCGUGCUUAACACAUGCAAGUCGAACGGAAAGGUCUCUUCGGAGAUACUCGAGUGGCGAACGGGUGAGUAACACGUGGGUGAUCUGCCCUGCACUUCGGGAUAAGCCUGGGAAACUGGGUCUAAUACCGGAUAGGACCACGGGAUGCAUGUCUUGUGGUGGAAAGCGCUUUAGCGGUGUGGGAUGAGCCCGCGGCCUAUCAGCUUGUUGGUGGGGUGACGGCCUACCAAGGCGACGACGGGUAGCCGGCCUGAGAGGGUGUCCGGCCACACUGGGACUGAGAUACGGCCCAGACUCCUACGGGAGGCAGCAGUGGGGAAUAUUGCACAAUGGGCGCAAGCCUGAUGCAGCGACGCCGCGUGGGGGAUGACGGCCUUCGGGUUGUAAACCUCUUUCACCAUCGACGAAGGUCCGGGUUCUCUCGGAUUGACGGUAGGUGGAGAAGAAGCACCGGCCAACUACGUGCCAGCAGCCGCGGUAAUACGUAGGGUGCGAGCGUUGUCCGGAAUUACUGGGCGUAAAGAGCUCGUAGGUGGUUUGUCGCGUUGUUCGUGAAAUCUCACGGCUUAACUGUGAGCGUGCGGGCGAUACGGGCAGACUAGAGUACUGCAGGGGAGACUGGAAUUCCUGGUGUAGCGGUGGAAUGCGCAGAUAUCAGGAGGAACACCGGUGGCGAAGGCGGGUCUCUGGGCAGUAACUGACGCUGAGGAGCGAAAGCGUGGGGAGCGAACAGGAUUAGAUACCCUGGUAGUCCACGCCGUAAACGGUGGGUACUAGGUGUGGGUUUCCUUCCUUGGGAUCCGUGCCGUAGCUAACGCAUUAAGUACCCCGCCUGGGGAGUACGGCCGCAAGGCUAAAACUCAAAGGAAUUGACGGGGGCCCGCACAAGCGGCGGAGCAUGUGGAUUAAUUCGAUGCAACGCGAAGAACCUUACCUGGGUUUGACAUGCACAGGACGCGUCUAGAGAUAGGCGUUCCCUUGUGGCCUGUGUGCAGGUGGUGCAUGGCUGUCGUCAGCUCGUGUCGUGAGAUGUUGGGUUAAGUCCCGCAACGAGCGCAACCCUUGUCUCAUGUUGCCAGCACGUAAUGGUGGGGACUCGUGAGAGACUGCCGGGGUCAACUCGGAGGAAGGUGGGGAUGACGUCAAGUCAUCAUGCCCCUUAUGUCCAGGGCUUCACACAUGCUACAAUGGCCGGUACAAAGGGCUGCGAUGCCGCGAGGUUAAGCGAAUCCUUAAAAGCCGGUCUCAGUUCGGAUCGGGGUCUGCAACUCGACCCCGUGAAGUCGGAGUCGCUAGUAAUCGCAGAUCAGCAACGCUGCGGUGAAUACGUUCCCGGGCCUUGUACACACCGCCCGUCACGUCAUGAAAGUCGGUAACACCCGAAGCCAGUGGCCUAACCCUCGGGAGGGAGCUGUCGAAGGUGGGAUCGGCGAUUGGGACGAAGUCGUAACAAGGUAGCCGUACCGGAAGGUGCGGCUGGAUCACCUCCUUUCU
>Klebsiella_pneumoniae
AUUUUUUUAAAAGGAGACCUUUUUUUAAAUUUUUUUUCCCGCUCAGAUUGAACGCUGGCGGCAGGCCUAACACAUGCAAGUCGAGCGGUAGCACAGAGAGCUUGCUCUCGGGUGACGAGCGGCGGACGGGUGAGUAAUGUCUGGGAAACUGCCUGAUGGAGGGGGAUAACUACUGGAAACGGUAGCUAAUACCGCAUAACGUCGCAAGACCAAAGUGGGGGACCUUCGGGCCUCAUGCCAUCAGAUGUGCCCAGAUGGGAUUAGCUAGUAGGUGGGGUAACGGCUCACCUAGGCGACGAUCCCUAGCUGGUCUGAGAGGAUGACCAGCCACACUGGAACUGAGACACGGUCCAGACUCCUACGGGAGGCAGCAGUGGGGAAUAUUGCACAAUGGGCGCAAGCCUGAUGCAGCCAUGCCGCGUGUGUGAAGAAGGCCUUCGGGUUGUAAAGCACUUUCAGCGGGGAGGAAGGCGAUAAGGUUAAUAACCUUGUCGAUUGACGUUACCCGCAGAAGAAGCACCGGCUAACUCCGUGCCAGCAGCCGCGGUAAUACGGAGGGUGCAAGCGUUAAUCGGAAUUACUGGGCGUAAAGCGCACGCAGGCGGUCUGUCAAGUCGGAUGUGAAAUCCCCGGGCUCAACCUGGGAACUGCAUUCGAAACUGGCAGGCUAGAGUCUUGUAGAGGGGGGUAGAAUUCCAGGUGUAGCGGUGAAAUGCGUAGAGAUCUGGAGGAAUACCGGUGGCGAAGGCGGCCCCCUGGACAAAGACUGACGCUCAGGUGCGAAAGCGUGGGGAGCAAACAGGAUUAGAUACCCUGGUAGUCCACGCCGUAAACGAUGUCGAUUUGGAGGUUGUGCCCUUGAGGCGUGGCUUCCGGAGCUAACGCGUUAAAUCGACCGCCUGGGGAGUACGGCCGCAAGGUUAAAACUCAAAUGAAUUGACGGGGGCCCGCACAAGCGGUGGAGCAUGUGGUUUAAUUCGAUGCAACGCGAAGAACCUUACCUGGUCUUGACAUCCACAGAACUUAGCAGAGAUGCUUUGGUGCCUUCGGGAACUGUGAGACAGGUGCUGCAUGGCUGUCGUCAGCUCGUGUUGUGAAAUGUUGGGUUAAGUCCCGCAACGAGCGCAACCCUUAUCCUUUGUUGCCAGCGGUUAGGCCGGGAACUCAAAGGAGACUGCCAGUGAUAAACUGGAGGAAGGUGGGGAUGACGUCAAGUCAUCAUGGCCCUUACGACCAGGGCUACACACGUGCUACAAUGGCAUAUACAAAGAGAAGCGACCUCGCGAGAGCAAGCGGACCUCAUAAAGUAUGUCGUAGUCCGGAUUGGAGUCUGCAACUCGACUCCAUGAAGUCGGAAUCGCUAGUAAUCGUAGAUCAGAAUGCUACGGUGAAUACGUUCCCGGGCCUUGUACACACCGCCCGUCACACCAUGGGGAGUGGGUUGCAAAAGAAGUAGGUAGCUUAACCUUCGGGAGGGCGCUUACCACUUUGUGAUCAUGACUGGGUGAUAAAAAGGCGCCCCCAAAAAACAAAAAAAAAAAAGGAAAAAAAAAAACAGCCUC
>Bacillus_anthracis
GUUUGAUCCUGGCUCAGGAUGAACGCUGGCGGCGUGCCUAAUACAUGCAAGUCGAGCGAAUGGAUUAAGAGCUUGCUCUUAUGAAGUUAGCGGCGGACGGGUGAGUAACACGUGGGUAACCUGCCCAUAAGACUGGGAUAACUCCGGGAAACCGGGGCUAAUACCGGAUAACAUUUUGAACCGCAUGGUUCGAAAUUGAAAGGCGGCUUCGGCUGUCACUUAUGGAUGGACCCGCGUCGCAUUAGCUAGUUGGUGAGGUAACGGCUCACCAAGGCAACGAUGCGUAGCCGACCUGAGAGGGUGAUCGGCCACACUGGGACUGAGACACGGCCCAGACUCCUACGGGAGGCAGCAGUAGGGAAUCUUCCGCAAUGGACGAAAGUCUGACGGAGCAACGCCGCGUGAGUGAUGAAGGCUUUCGGGUCGUAAAACUCUGUUGUUAGGGAAGAACAAGUGCUAGUUGAAUAAGCUGGCACCUUGACGGUACCUAACCAGAAAGCCACGGCUAACUACGUGCCAGCAGCCGCGGUAAUACGUAGGUGGCAAGCGUUAUCCGGAAUUAUUGGGCGUAAAGCGCGCGCAGGUGGUUUCUUAAGUCUGAUGUGAAAGCCCACGGCUCAACCGUGGAGGGUCAUUGGAAACUGGGAGACUUGAGUGCAGAAGAGGAAAGUGGAAUUCCAUGUGUAGCGGUGAAAUGCGUAGAGAUAUGGAGGAACACCAGUGGCGAAGGCGACUUUCUGGUCUGUAACUGACACUGAGGCGCGAAAGCGUGGGGAGCAAACAGGAUUAGAUACCCUGGUAGUCCACGCCGUAAACGAUGAGUGCUAAGUGUUAGAGGGUUUCCGCCCUUUAGUGCUGAAGUUAACGCAUUAAGCACUCCGCCUGGGGAGUACGGCCGCAAGGCUGAAACUCAAAGGAAUUGACGGGGGCCCGCACAAGCGGUGGAGCAUGUGGUUUAAUUCGAAGCAACGCGAAGAACCUUACCAGGUCUUGACAUCCUCUGACAACCCUAGAGAUAGGGCUUCUCCUUCGGGAGCAGAGUGACAGGUGGUGCAUGGUUGUCGUCAGCUCGUGUCGUGAGAUGUUGGGUUAAGUCCCGCAACGAGCGCAACCCUUGAUCUUAGUUGCCAUCAUUAAGUUGGGCACUCUAAGGUGACUGCCGGUGACAAACCGGAGGAAGGUGGGGAUGACGUCAAAUCAUCAUGCCCCUUAUGACCUGGGCUACACACGUGCUACAAUGGACGGUACAAAGAGCUGCAAGACCGCGAGGUGGAGCUAAUCUCAUAAAACCGUUCUCAGUUCGGAUUGUAGGCUGCAACUCGCCUACAUGAAGCUGGAAUCGCUAGUAAUCGCGGAUCAGCAUGCCGCGGUGAAUACGUUCCCGGGCCUUGUACACACCGCCCGUCACACCACGAGAGUUUGUAACACCCGAAGUCGGUGGGGUAACCUUUUUGGAGCCAGCCGCCUAAGGUGGGACAGAUGAUUGGGGUGAAGUCGUAACAAGGUAGCCGUAUCGGAAGGUGCGGCUGGAUCACCUCCUUUCU
>Actinobacillus_pleuropneumoniae
UGAAUUGAAGAGUUUGAUCAUGGCUCAGAUUGAACGCUGGCGGCAGGCUUAACACAUGCAAGUCGAACGGUAACGGGAAGGGAGCUUGCUUUCUUUGCCGACGAGUGGCGGACGGGUGAGUAAUGCUUGGGAAUCUGGCUUAUGGAGGGGGAUAACUACGGGAAACUGUAGCUAAUACCGCGUAAUAUCUAUGGAUUAAAGGGUGGGACUUUCGGGCCACCUGCCAUAAGAUGAGCCCAAGUGGGAUUAGGUAGUUGGUUAGGUAAAGGCUGACCAAGCCGACGAUCUCUAGCUGGUCUGAGAGGAUGACCAGCCACACUGGAACUGAGACACGGUCCAGACUCCUACGGGAGGCAGCAGUGGGGAAUAUUGCACAAUGGGGGGAACCCUGAUGCAGCCAUGCCGCGUGAAUGAAGAAGGCCUUCGGGUUGUAAAGUUCUUUCGGUAGCGAGGAAGGUAUCAAAUUUAAUAGAUUUGGUAAUUGACGUUAACUACAGAAGAAGCACCGGCUAACUCCGUGCCAGCAGCCGCGGUAAUACGGAGGGUGCGAGCGUUAAUCGGAAUAACUGGGCGUAAAGGGCACGCAGGCGGUUGAUUAAGUGAGAUGUGAAAGCCCCGGGCUUAACCUGGGAAUUGCAUUUCAUACUGGUCAACUAGAGUACUUUAGGGAGGGGUAGAAUUCCACGUGUAGCGGUGAAAUGCGUAGAGAUGUGGAGGAAUACCGAAGGCGAAGGCAGCCCCUUGGGAAUGUACUGACGCUCAUGUGCGAAAGCGUGGGGAGCAAACAGGAUUAGAUACCCUGGUAGUCCACGCUGUAAACGCUGUCGAUUUGGGGAUUGGGCUUUAAGUCUGGUGCCCGAAGCUAACGUGAUAAAUCGACCGCCUGGGGAGUACGGCCGCAAGGUUAAAACUCAAAUGAAUUGACGGGGGCCCGCACAAGCGGUGGAGCAUGUGGUUUAAUUCGAUGCAACGCGAAGAACCUUACCUACUCUUGACAUCCAUGGAAUCUUAUAGAGAUACGAGAGUGCCUUCGGGAACCAUGAGACAGGUGCUGCAUGGCUGUCGUCAGCUCGUGUUGUGAAAUGUUGGGUUAAGUCCCGCAACGAGCGCAACCCUUAUCCUUUGUUGCCAGCGAUUAGGUCGGGAACUCAAAGGAGACUGCCGGUGAUAAACCGGAGGAAGGUGGGGAUGACGUCAAGUCAUCAUGGCCCUUACGAGUAGGGCUACACACGUGCUACAAUGGCGUAUACAGAGGGAAGCAAGAUGGCGACAUGGAGCAAAUCUCACAAAGUACGUCUAAGUCCGGAUUGGAGUCUGCAACUCGACUCCAUGAAGUCGGAAUCGCUAGUAAUCGCAAAUCAGAAUGUUGCGGUGAAUACGUUCCCGGGCCUUGUACACACCGCCCGUCACACCAUGGGAGUGGGUUGUACCAGAAGUAGAUAGCUUAACCGAAAGGGGGGCGUUUACCACGGUAUGAUUCAUGACUGGGGUGAAGUCGUAGCAAGGUAACCGUAGGGGAACCUGCGGUUGGAUCACCUCCUUA
>Rhodococcus_equi
AGAGUUUGAUCCUGGCUCAGACUGUGGAUGGAUCACCUCCUUAGAGUUUGAUCCUGGCUCAGGACGAACGCUGGCGGCGUGCUUAACACAUGCAAGUCGAACGGUAAGGCCCUUCGGGGUACACGAGUGGCGAACGGGUGAGUAACACGUGGGUGAUCUGCCCUGCACUCUGGGAUAAGCCUGGGAAACUGGGUCUAAUACCGGAUAGGAGCUCCUGUCGCAUGGCGGGGGUUGGAAAGGUUUACUGGUGCAGGAUGGGCCCGCGGCCUAUCAGCUUGUUGGUGGGGUAAUGGCCUACCAAGGCGACGACGGGUAGCCGGCCUGAGAGGGCGACCGGCCACACUGGGACUGAGACACGGCCCAGACUCCUACGGGAGGCAGCAGUGGGGAAUAUUGCACAAUGGGCGAAAGCCUGAUGCAGCGACGCCGCGUGAGGGAUGACGGCCUUCGGGUUGUAAACCUCUUUCAGCAGGGACGAAGCGAGAGUGACGGUACCUGCAGAAGAAGCACCGGCCAACUACGUGCCAGCAGCCGCGGUAAUACGUAGGGUGCGAGCGUUGUCCGGAAUUACUGGGCGUAAAGAGCUCGUAGGCGGUUUGUCGCGUCGUCCGUGAAAACUUGGGGCUCAACCCCAAGCUUGCGGGCGAUACGGGCAGACUUGAGUACUGCAGGGGAGACUGGAAUUCCUGGUGUAGCGGUGAAAUGCGCAGAUAUCAGGAGGAACACCGGUGGCGAAGGCGGGUCUCUGGGCAGUAACUGACGCUGAGGAGCGAAAGCGUGGGUAGCGAACAGGAUUAGAUACCCUGGUAGUCCACGCCGUAAACGGUGGGCGCUAGGUGUGGGUUUCCUUCCACGGGAUCCGUGCCGUAGCUAACGCAUUAAGCGCCCCGCCUGGGGAGUACGGCCGCAAGGCUAAAACUCAAAGGAAUUGACGGGGGCCCGCACAAGCGGCGGAGCAUGUGGAUUAAUUCGAUGCAACGCGAAGAACCUUACCUGGGUUUGACAUAUACCGGAAAGCCGUAGAGAUACGGCCCCCCUUGUGGUCGGUAUACAGGUGGUACAUGGCUGUCGUCAGCUCGUGUCGUGAGAUGUUGGGUUAAGUCCCGCAACGAGCGCAACCCUUGUCCUGUGUUGCCAGCGCGUAAUGGCGGGGACUCGCAGGAGACUGCCGGGGUCAACUCGGAGGAAGGUGGGGACGACGUCAAGUCAUCAUGCCCCUUAUGUCCAGGGCUUCACACAUGCUACAAUGGCCGGUACAGAGGGCUGCGAUACCGUGAGGUGGAGCGAAUCCCUUAAAGCCGGUCUCAGUUCGGAUCGGGGUCUGCAACUCGACCCCGUGAAGUCGGAGUCGCUAGUAAUCGCAGAUCAGCAACGCUGCGGUGAAUACGUUCCCGGGCCUUGUACACACCGCCCGUCACGUCAUGAAAGUCGGUAACACCCGAAGCCGGUGGCCUAACCCCUCGGGGAGGGAGCCGUCGAAGGUGGGAUCGGCGAUUGGGACGAAGUCGUAACAAGGUAGCCGUACCGGAAGGUGUGGAUGGAUCACCUCCUU
>Neisseria_gonorrhoeae
UGAACAUAAGAGUUUGAUCCUGGCUCAGAUUGAACGCUGGCGGCAUGCUUUACACAUGCAAGUCGGACGGCAGCACAGGGAAGCUUGCUUCUCGGGUGGCGAGUGGCGAACGGGUGAGUAACAUAUCGGAACGUACCGGGUAGCGGGGGAUAACUGAUCGAAAGAUCAGCUAAUACCGCAUACGUCUUGAGAGGGAAAGCAGGGGACCUUCGGGCCUUGCGCUAUCCGAGCGGCCGAUAUCUGAUUAGCUGGUUGGCGGGGUAAAGGCCCACCAAGGCGACGAUCAGUAGCGGGUCUGAGAGGAUGAUCCGCCACACUGGGACUGAGACACGGCCCAGACUCCUACGGGAGGCAGCAGUGGGGAAUUUUGGACAAUGGGCGCAAGCCUGAUCCAGCCAUGCCGCGUGUCUGAAGAAGGCCUUCGGGUUGUAAAGGACUUUUGUCAGGGAAGAAAAGGCUGUUGCCAAUAUCGGCGGCCGAUGACCGGUACCUGAAGAAUAAGCACCGGCUAACUACGUGCCAGCAGCCGCGGUAAUACGUAGGGUGCGAGCGUUAAUCGGAAUUACUGGGCGUAAAGCGGGCGCAGACGGUUACUUAAGCAGGAUGUGAAAUCCCCGGGCUCAACCCGGGAACUGCGUUCUGAACUGGGUGACUCGAGUGUGUCAGAGGGAGGUGGAAUUCCACGUGUAGCAGUGAAAUGCGUAGAGAUGUGGAGGAAUACCGAUGGCGAAGGCAGCCUCCUGGGAUAACACUGACGUUCAUGUCCGAAAGCGUGGGUAGCAAACAGGAUUAGAUACCCUGGUAGUCCACGCCCUAAAACGAUGUCAAUUAGCUGUUGGGCAACUUGAUUGCUUGGUAGCGUAGCUAACGCGUGAAAUUGACCGCCUGGGGAGUACGGUCGCAAGAUUAAAACUCAAAGGAAUUGACGGGGACCCGCACAAGCGGUGGAUGAUGUGGAUUAAUUCGAUGCAACGCGAAGAACCUUACCUGGUUUUGACAUGUGCGGAAUCCUCCGGAGACGGAGGAGUGCCUUCGGGAGCCGUAACACAGGUGCUGCAUGGCUGUCGUCAGCUCGUGUCGUGAGAUGUUGGGUUAAGUCCCGCAACGAGCGCAACCCUUGUCAUUAGUUGCCAUCAUUCGGUUGGGCACUCUAAUGAGACUGCCGGUGACAAGCCGGAGGAAGGUGGGGAUGACGUCAAGUCCUCAUGGCCCUUAUAACCAGGGCUUCACACGUCAUACAAUGGUCGGUACAGAGGGUAGCCAAGCCGCGAGGCGGAGCCAAUCUCACAAAACCGAUCGUAGUCCGGAUUGCACUCUGCAACUCGAGUGCAUGAAGUCGGAAUCGCUAGUAAUCGCAGGUCAGCAUACUGCGGUGAAUACGUUCCCGGGUCUUGUACACACCGCCCGUCACACCAUGGGAGUGGGGGAUACCAGAAGUAGGUAGGGUAACCGCAAGGAGUCCGCUUACCACGGUAUGCUUCAUGACUGGGGUGAAGUCGUAACAAGGUAGCCGUAGGGGAACCUGCGGCUGGAUCACCUCCUUUCU
>Proteus_mirabilis
CUACACAUGCAAGUCGAGCGGUAACAGGAGAAAGCUUGCUUUCUUGCUGCGAGCGGCGGACGGGUGAGUAAUGUAUGGGGAUCUGCCCGAUAGAGGGGGAUAACUACUGGAAACGGUGGCUAAUACCGCAUAAUGUCUACGGACCAAAGCAGGGGCUCUUCGGACCUUGCACUAUCGGAUGAACCCAUAUGGGAUUAGCUAGUAGGUGGGGUAAAGGCUCACCUAGGCGACGAUCUCUAGCUGGUCUGAGAGGAUGAUCAGCCACACUGGGACUGAGACACGGCCCAGACUCCUACGGGAGGCAGCAGUGGGGAAUAUUGCACAAUGGGCGCAAGCCUGAUGCAGCCAUGCCGCGUGUAUGAAGAAGGCCUUAGGGUUGUAAAGUACUUUCAGCGGGGAGGAAGGUGAUAAGGUUAAUACCCUUAUCAAUUGACUUACCCGCAGAAGAAGCACCGGCUAACUCCGUGCCAGCAGCCGCGGUAAUACGGAGGGUGCAAGCGUUAAUCGGAAUUACUGGGCGUAAAGCGCACGCAGGCGGUCAAUUAAGUCAGAUGUGAAAGCCCCGAGCUUAACUUGGGAAUUGCAUCUGAAACUGGUUGGCUAGAGUCUUGUAGAGGGGGGUAGAAUUCCAUGUGUAGCGGUGAAAUGCGUAGAGAUGUGGAGGAAUACCGGUGGCGAAGGCGGCCCCCUGGACAAAGACUGACGCUCAGGUGCGAAAGCGUGGGGAGCAAACAGGAUUAGAUACCCUGGUAGUCCACGCUGUAAACGAUGUCGAUUUAGAGGUUGUGGUCUUGAACCGUGGCUUCUGGAGCUAACGCGUUAAAUCGACCGCCUGGGGAGUACGGCCGCAAGGUUAAAACUCAAAUGAAUUGACGGGGGCCCGCACAAGCGGUGGAGCAUGUGGUUUAAUUCGAUGCAACGCGAAGAACCUUACCUACUCUUGACAUCCAGCGAAUCCUUUAGAGAUAGAGGAGUGCCUUCGGGAACGCUGAGACAGGUGCUGCAUGGCUGUCGUCAGCUCGUGUUGUGAAAUGUUGGGUUAAGUCCCGCAACGAGCGCAACCCUUAUCCUUUGUUGCCAGCACGUGAUGGUGGGAACUCAAAGGAGACUGCCGGUGAUAAACCGGAGGAAGGUGGGGAUGACGUCAAGUCAUCAUGGCCCUUACGAGUAGGGCUACACACGUGCUACAAUGGCAGAUACAAAGAGAAGCGACCUCGCGAGAGCAAGCGGAACUCAUAAAGUCUGUCGUAGUCCGGAUUGGAGUCUGCAACUCGACUCCAUGAAGUCGGAAUCGCUAGUAAUCGUAGAUCAGAAUGCUACGGUGAAUAAAUGCAAGUCGUACGGCCCCUUCAGAGUUCUUGGCCUCCUGGUGAGUAAUGCCUGGGAGCUUGCUUUUAUGUUCGAACUUGCCCCUUGAAAGGGGAGAACUUCUCGAAAGAGUGGCUAAUACCGAAUACGCCCUAGGGGGGAAAGGGGGGGAUCGCAAGACCUCUCACUAUUGAAGCGGCCCUCUCAAAGCGAUAUUGGAGGGGUAAAGGCUCAGAUGAGCAACCACACUGGGACUGAUAGCGGCCCAAACUCCUACGGGAGGCCUGAGUGGGGAACCUUGCUCCAUGGGGAAAAGCCUGAGGGGAAUUUGCCGCGUGAAUGAUGAAGGUCUUAGGAUUGUAAAAUUCUUUCACCGGGGACGAUAAUGACUGUACCCGGAUAAGAAGCCCCGGCCGUUCCCGGGCCUUGUACACACCGCCCGUCCACACCAUGGGAGUGGGUUGCAAAAGAAGGGGGUAGCUUAACCUUCGGGAGGGCGCUUACCACUUUUGUGAUUCAUGACUGGGGUGAAGUUCGG
>Pseudomonas_aeruginosa
CGGAAGGGGGGGGGGGGUUUUUUUUUUUGUUUUUUCCCCGUCAGAUGAACGCUGGCGGCAGGCCUAACACAUGCAAGUCGAGCGGAUGAAGGGAGCUUGCUCCUGGAUUCAGCGGCGGACGGGUGAGUAAUGCCUAGGAAUCUGCCUGGUAGUGGGGGAUAACGUCCGGAAACGGGCGCUAAUACCGCAUACGUCCUGAGGGAGAAAGUGGGGGAUCUUCGGACCUCACGCUAUCAGAUGAGCCUAGGUCGGAUUAGCUAGUUGGUGGGGUAAAGGCCUACCAAGGCGACGAUCCGUAACUGGUCUGAGAGGAUGAUCAGUCACACUGGAACUGAGACACGGUCCAGACUCCUACGGGAGGCAGCAGUGGGGAAUAUUGGACAAUGGGCGAAAGCCUGAUCCAGCCAUGCCGCGUGUGUGAAGAAGGUCUUCGGAUUGUAAAGCACUUUAAGUUGGGAGGAAGGGCAGUAAGUUAAUACCUUGCUGUUUUGACGUUACCAACAGAAUAAGCACCGGCUAACUUCGUGCCAGCAGCCGCGGUAAUACGAAGGGUGCAAGCGUUAAUCGGAAUUACUGGGCGUAAAGCGCGCGUAGGUGGUUCAGCAAGUUGGAUGUGAAAUCCCCGGGCUCAACCUGGGAACUGCAUCCAAAACUACUGAGCUAGAGUACGGUAGAGGGUGGUGGAAUUUCCUGUGUAGCGGUGAAAUGCGUAGAUAUAGGAAGGAACACCAGUGGCGAAGGCGACCACCUGGACUGAUACUGACACUGAGGUGCGAAAGCGUGGGGAGCAAACAGGAUUAGAUACCCUGGUAGUCCACGCCGUAAACGAUGUCGACUAGCCGUUGGGAUCCUUGAGAUCUUAGUGGCGCAGCUAACGCGAUAAGUCGACCGCCUGGGGAGUACGGCCGCAAGGUUAAAACUCAAAUGAAUUGACGGGGGCCCGCACAAGCGGUGGAGCAUGUGGUUUAAUUCGAAGCAACGCGAAGAACCUUACCUGGCCUUGACAUGCUGAGAACUUUCCAGAGAUGGAUUGGUGCCUUCGGGAACUCAGACACAGGUGCUGCAUGGCUGUCGUCAGCUCGUGUCGUGAGAUGUUGGGUUAAGUCCCGUAACGAGCGCAACCCUUGUCCUUAGUUACCAGCACCUCGGGUGGGCACUCUAAGGAGACUGCCGGUGACAAACCGGAGGAAGGUGGGGAUGACGUCAAGUCAUCAUGGCCCUUACGGCCAGGGCUACACACGUGCUACAAUGGUCGGUACAAAGGGUUGCCAAGCCGCGAGGUGGAGCUAAUCCCAUAAAACCGAUCGUAGUCCGGAUCGCAGUCUGCAACUCGACUGCGUGAAGUCGGAAUCGCUAGUAAUCGUGAAUCAGAAUGUCACGGUGAAUACGUUCCCGGGCCUUGUACACACCGCCCGUCACACCAUGGGAGUGGGUUGCUCCAGAAGUAGCUAGUCUAACCGCAAGGGGGACGGUUACCACGGAGUGAUUCAUGACUGGGGUGAAUCUAGAGGGGGACCCCCACAUAUAAAAGAGAGGGGAGGGCU
